# Supplementary material for: N,N-Dimethyl­acetamide–4-iodo­benzene­sulfonic acid–water (1/1/1)
Source: Acta Crystallogr Sect E Struct Rep Online. 2008 Nov 20;64(Pt 12):o2376. doi: 10.1107/S160053680803701X (PMC2960060; doi:10.1107/S160053680803701X)
Supplement: Supplementary file 1 [file e-64-o2376-sup1.cif]

##############################################################################
###                                                                        ###
###        Electronic paper (Acta Crystallographica Section E)             ###
###                                                                        ###
##############################################################################
#                                                                            #
# This CIF contains the data in a paper accepted for publication in Acta     #
# Crystallographica Section E. It conforms to the requirements of Notes      #
# for Authors for Section E, and has been peer reviewed under the auspices   #
# of the IUCr Commission on Journals.                                        #
#                                                                            #
# Full details of the Crystallographic Information File format               #
# are given in the paper "The Crystallographic Information File (CIF):       #
# a New Standard Archive File for Crystallography" by S. R. Hall, F. H.      #
# Allen and I. D. Brown [Acta Cryst. (1991), A47, 655-685].                  #
#                                                                            #
# The current version of the core CIF dictionary is obtainable from          #
# ftp://ftp.iucr.org/pub/cif_core.dic. The current version number is 2.4.    #
#                                                                            #
# Software is freely available for graphical display of the structure(s) in  #
# this CIF.  For information consult the CIF home page http://www.iucr.org/  #
# cif/home.html                                                              #
#                                                                            #
# This file may be used for bona fide research purposes within the           #
# scientific community so long as proper attribution is given to the journal # 
# article from which it was obtained.                                        #
#                                                                            #
##############################################################################
                                             
data_I
_audit_creation_method     SHELXL-97
_chemical_name_systematic
;
<i>N</i>,<i>N</i>-Dimethylacetamide--4-iodobenzenesulfonic acid--water (1/1/1)
;
_chemical_name_common     ?
_chemical_formula_moiety     'C6 H5 I O3 S, C4 H9 N O, H2 O'
_chemical_formula_sum     'C10 H16 I N O5 S'
_chemical_formula_iupac     'C6 H5 I O3 S, C4 H9 N O, H2 O'
_chemical_formula_weight     389.21
_chemical_melting_point     363
_symmetry_cell_setting     orthorhombic
_symmetry_space_group_name_H-M     'P c a 21'
_symmetry_space_group_name_Hall     'P 2c -2ac'
loop_
    _symmetry_equiv_pos_as_xyz
    'x, y, z'
    '-x, -y, z+1/2'
    'x+1/2, -y, z'
    '-x+1/2, y, z+1/2'
_cell_length_a     14.173(3)
_cell_length_b     7.7480(15)
_cell_length_c     13.272(3)
_cell_angle_alpha     90.00
_cell_angle_beta     90.00
_cell_angle_gamma     90.00
_cell_volume     1457.4(5)
_cell_formula_units_Z     4
_cell_measurement_reflns_used     25
_cell_measurement_theta_min     10
_cell_measurement_theta_max     13
_cell_measurement_temperature     294(2)
_exptl_crystal_description     block
_exptl_crystal_colour     colorless
_exptl_crystal_size_max     0.30
_exptl_crystal_size_mid     0.20
_exptl_crystal_size_min     0.10
_exptl_crystal_density_diffrn     1.774
_exptl_crystal_density_meas     ?
_exptl_crystal_density_method     'not measured'
_exptl_crystal_F_000     768
_exptl_absorpt_coefficient_mu     2.352
_exptl_absorpt_correction_type     'psi-scan'
_exptl_absorpt_process_details     '(North <i>et al.</i>,  1968)'
_exptl_absorpt_correction_T_min     0.5389
_exptl_absorpt_correction_T_max     0.7988
_exptl_special_details
;
;
_diffrn_ambient_temperature     294(2)
_diffrn_radiation_type     MoK\a
_diffrn_radiation_wavelength     0.71073
_diffrn_radiation_source     'fine-focus sealed tube'
_diffrn_radiation_monochromator     graphite
_diffrn_measurement_device_type     'Enraf--Nonius CAD-4'
_diffrn_measurement_method     \w/2\q
_diffrn_detector_area_resol_mean     ?
_diffrn_reflns_number     1490
_diffrn_reflns_av_R_equivalents     0.0000
_diffrn_reflns_av_sigmaI/netI     0.0366
_diffrn_reflns_theta_min     2.63
_diffrn_reflns_theta_max     25.94
_diffrn_reflns_theta_full     25.94
_diffrn_measured_fraction_theta_max     1.000
_diffrn_measured_fraction_theta_full     1.000
_diffrn_reflns_limit_h_min     0
_diffrn_reflns_limit_h_max     17
_diffrn_reflns_limit_k_min     0
_diffrn_reflns_limit_k_max     9
_diffrn_reflns_limit_l_min     0
_diffrn_reflns_limit_l_max     16
_diffrn_standards_number     3
_diffrn_standards_interval_count     ?
_diffrn_standards_interval_time     120
_diffrn_standards_decay_%     0
_refine_special_details
;
Refinement of <i>F</i>^2^ against ALL reflections. The weighted
<i>R</i>-factor <i>wR</i> and goodness of fit <i>S</i> are based
on <i>F</i>^2^, conventional <i>R</i>-factors <i>R</i> are based
on <i>F</i>, with <i>F</i> set to zero for negative <i>F</i>^2^.
The threshold expression of <i>F</i>^2^ > \s(<i>F</i>^2^) is used
only for calculating <i>R</i>-factors(gt) <i>etc</i>. and is not
relevant to the choice of reflections for refinement. <i>R</i>-factors
based on <i>F</i>^2^ are statistically about twice as large as those
based on <i>F</i>, and <i>R</i>- factors based on ALL data will be
even larger.
;
_reflns_number_total     1490
_reflns_number_gt     1096
_reflns_threshold_expression     I>2\s(I)
_refine_ls_structure_factor_coef     Fsqd
_refine_ls_matrix_type     full
_refine_ls_R_factor_all     0.0844
_refine_ls_R_factor_gt     0.0627
_refine_ls_wR_factor_gt     0.1462
_refine_ls_wR_factor_ref     0.1622
_refine_ls_goodness_of_fit_ref     1.067
_refine_ls_restrained_S_all     1.066
_refine_ls_number_reflns     1490
_refine_ls_number_parameters     172
_refine_ls_number_restraints     4
_refine_ls_hydrogen_treatment     mixed
_refine_ls_weighting_scheme     calc
_refine_ls_weighting_details
                 'calc w=1/[\s^2^(Fo^2^)+(0.1045P)^2^] where P=(Fo^2^+2Fc^2^)/3'
_atom_sites_solution_hydrogens     geom
_atom_sites_solution_primary     direct
_atom_sites_solution_secondary     difmap
_refine_ls_shift/su_max     0.000
_refine_ls_shift/su_mean     0.000
_refine_diff_density_max     1.533
_refine_diff_density_min     -2.422
_refine_ls_extinction_method     none
_refine_ls_extinction_coef     ?
_refine_ls_abs_structure_details     'Flack (1983), 7 Friedel pairs'
_refine_ls_abs_structure_Flack     0.13(10)
loop_
    _atom_type_symbol
    _atom_type_description
    _atom_type_scat_dispersion_real
    _atom_type_scat_dispersion_imag
    _atom_type_scat_source
    'C' 'C' 0.0033 0.0016
                         'International Tables Vol C Tables 4.2.6.8 and 6.1.1.4'
    'H' 'H' 0.0000 0.0000
                         'International Tables Vol C Tables 4.2.6.8 and 6.1.1.4'
    'N' 'N' 0.0061 0.0033
                         'International Tables Vol C Tables 4.2.6.8 and 6.1.1.4'
    'O' 'O' 0.0106 0.0060
                         'International Tables Vol C Tables 4.2.6.8 and 6.1.1.4'
    'S' 'S' 0.1246 0.1234
                         'International Tables Vol C Tables 4.2.6.8 and 6.1.1.4'
    'I' 'I' -0.4742 1.8119
                         'International Tables Vol C Tables 4.2.6.8 and 6.1.1.4'
_computing_data_collection     'CAD-4 Software (Enraf--Nonius, 1985)'
_computing_cell_refinement     'CAD-4 Software (Enraf--Nonius, 1985)'
_computing_data_reduction     'XCAD4 (Harms & Wocadlo, 1995)'
_computing_structure_solution     'SHELXS97 (Sheldrick, 2008)'
_computing_structure_refinement     'SHELXL97 (Sheldrick, 2008)'
_computing_molecular_graphics     'PLATON (Spek, 2003)'
_computing_publication_material     'SHELXTL (Sheldrick, 2008)'
loop_
    _atom_site_type_symbol
    _atom_site_label
    _atom_site_fract_x
    _atom_site_fract_y
    _atom_site_fract_z
    _atom_site_U_iso_or_equiv
    _atom_site_adp_type
    _atom_site_calc_flag
    _atom_site_refinement_flags
    _atom_site_occupancy
    _atom_site_disorder_assembly
    _atom_site_disorder_group
    I I1 0.20688(5) 0.25040(11) 0.7328(2) 0.0505(3) Uani d . 1 . .
    S S 0.1876(2) 0.9056(4) 1.0531(3) 0.0438(8) Uani d . 1 . .
    O O1W 0.9586(8) 0.1582(19) 0.0789(10) 0.077(4) Uani d D 1 . .
    H H1WA 0.914(10) 0.084(19) 0.065(17) 0.093 Uiso d D 1 . .
    H H1WB 1.023(7) 0.13(2) 0.082(15) 0.093 Uiso d D 1 . .
    O O1 0.1588(10) 0.8396(14) 1.1505(8) 0.076(4) Uani d . 1 . .
    O O2 0.2802(7) 0.9782(15) 1.0512(14) 0.094(5) Uani d D 1 . .
    H H2A 0.2768 1.0848 1.0659 0.113 Uiso d RD 1 . .
    O O3 0.1189(8) 1.0230(11) 1.0115(8) 0.053(2) Uani d . 1 . .
    O O4 -0.0108(7) 0.6431(14) 0.7131(8) 0.060(3) Uani d . 1 . .
    N N1 -0.0502(9) 0.597(2) 0.8736(12) 0.070(4) Uani d . 1 . .
    C C1 0.1840(9) 0.4229(16) 0.9376(10) 0.041(3) Uani d . 1 . .
    H H1B 0.1756 0.3110 0.9613 0.050 Uiso calc R 1 . .
    C C2 0.1806(9) 0.5632(16) 1.0022(10) 0.043(3) Uani d . 1 . .
    H H2B 0.1709 0.5450 1.0706 0.051 Uiso calc R 1 . .
    C C3 0.1912(8) 0.7263(14) 0.9674(11) 0.034(3) Uani d . 1 . .
    C C4 0.2059(8) 0.7609(14) 0.8682(12) 0.038(3) Uani d . 1 . .
    H H4A 0.2132 0.8741 0.8461 0.046 Uiso calc R 1 . .
    C C5 0.2100(8) 0.6222(17) 0.7992(10) 0.044(3) Uani d . 1 . .
    H H5A 0.2188 0.6412 0.7306 0.053 Uiso calc R 1 . .
    C C6 0.2002(8) 0.4547(15) 0.8381(10) 0.038(3) Uani d . 1 . .
    C C7 -0.0714(13) 0.648(3) 0.9756(12) 0.078(5) Uani d . 1 . .
    H H7A -0.1176 0.7386 0.9748 0.117 Uiso calc R 1 . .
    H H7B -0.0149 0.6890 1.0076 0.117 Uiso calc R 1 . .
    H H7C -0.0956 0.5509 1.0121 0.117 Uiso calc R 1 . .
    C C8 -0.0515(12) 0.407(2) 0.8500(15) 0.073(5) Uani d . 1 . .
    H H8A -0.0490 0.3903 0.7784 0.110 Uiso calc R 1 . .
    H H8B -0.1084 0.3562 0.8760 0.110 Uiso calc R 1 . .
    H H8C 0.0020 0.3519 0.8808 0.110 Uiso calc R 1 . .
    C C9 -0.0327(13) 0.897(2) 0.8184(15) 0.072(5) Uani d . 1 . .
    H H9A 0.0203 0.9300 0.8590 0.107 Uiso calc R 1 . .
    H H9B -0.0901 0.9276 0.8522 0.107 Uiso calc R 1 . .
    H H9C -0.0296 0.9548 0.7546 0.107 Uiso calc R 1 . .
    C C10 -0.0305(12) 0.705(2) 0.8017(15) 0.062(4) Uani d . 1 . .
loop_
    _atom_site_aniso_label
    _atom_site_aniso_U_11
    _atom_site_aniso_U_22
    _atom_site_aniso_U_33
    _atom_site_aniso_U_12
    _atom_site_aniso_U_13
    _atom_site_aniso_U_23
    I1 0.0651(5) 0.0364(4) 0.0499(5) 0.0024(4) -0.0001(8) -0.0136(4)
    S 0.0544(17) 0.0296(14) 0.0473(17) 0.0041(14) -0.0096(18) -0.0142(15)
    O1W 0.054(6) 0.103(10) 0.075(9) 0.002(7) 0.005(6) -0.025(8)
    O1 0.141(11) 0.047(6) 0.039(6) 0.028(7) 0.002(6) -0.003(5)
    O2 0.076(8) 0.059(7) 0.147(13) 0.004(6) -0.020(9) -0.062(9)
    O3 0.062(6) 0.035(5) 0.060(6) 0.008(4) -0.006(5) -0.011(4)
    O4 0.065(6) 0.060(6) 0.055(7) 0.006(5) 0.000(5) 0.001(6)
    N1 0.052(8) 0.083(10) 0.074(10) -0.008(8) -0.016(7) 0.003(9)
    C1 0.057(7) 0.024(6) 0.043(7) -0.009(6) 0.001(6) 0.000(5)
    C2 0.064(8) 0.034(7) 0.030(6) 0.003(6) -0.006(6) 0.003(6)
    C3 0.031(6) 0.025(6) 0.045(7) 0.004(5) -0.002(5) -0.006(5)
    C4 0.049(7) 0.017(5) 0.048(8) -0.001(5) 0.000(6) -0.003(5)
    C5 0.051(8) 0.042(7) 0.039(7) 0.006(6) -0.004(6) -0.003(6)
    C6 0.049(7) 0.024(6) 0.041(7) -0.002(5) -0.002(6) -0.006(6)
    C7 0.082(12) 0.101(15) 0.051(10) -0.005(11) 0.018(9) -0.004(10)
    C8 0.061(10) 0.070(11) 0.089(13) -0.011(9) 0.000(9) 0.008(11)
    C9 0.078(12) 0.079(13) 0.059(10) 0.013(9) -0.012(9) -0.017(10)
    C10 0.060(10) 0.060(10) 0.066(11) -0.002(8) -0.018(9) 0.009(9)
_geom_special_details
;
All e.s.d.'s (except the e.s.d. in the dihedral angle between two l.s.
planes) are estimated using the full covariance matrix. The cell
e.s.d.'s are taken into account individually in the estimation of
e.s.d.'s in distances, angles and torsion angles; correlations between
e.s.d.'s in cell parameters are only used when they are defined by
crystal symmetry. An approximate (isotropic) treatment of cell e.s.d.'s
is used for estimating e.s.d.'s involving l.s. planes.
;
loop_
    _geom_bond_atom_site_label_1
    _geom_bond_atom_site_label_2
    _geom_bond_site_symmetry_2
    _geom_bond_distance
    _geom_bond_publ_flag
    I1 C6 . 2.113(12) ?
    S O2 . 1.429(11) ?
    S O3 . 1.441(10) ?
    S O1 . 1.449(12) ?
    S C3 . 1.796(12) ?
    O1W H1WA . 0.88(9) ?
    O1W H1WB . 0.94(9) ?
    O2 H2A . 0.8500 ?
    O4 C10 . 1.30(2) ?
    N1 C10 . 1.30(2) ?
    N1 C7 . 1.44(2) ?
    N1 C8 . 1.51(2) ?
    C1 C6 . 1.363(19) ?
    C1 C2 . 1.386(17) ?
    C1 H1B . 0.9300 ?
    C2 C3 . 1.354(17) ?
    C2 H2B . 0.9300 ?
    C3 C4 . 1.36(2) ?
    C4 C5 . 1.413(18) ?
    C4 H4A . 0.9300 ?
    C5 C6 . 1.404(18) ?
    C5 H5A . 0.9300 ?
    C7 H7A . 0.9600 ?
    C7 H7B . 0.9600 ?
    C7 H7C . 0.9600 ?
    C8 H8A . 0.9600 ?
    C8 H8B . 0.9600 ?
    C8 H8C . 0.9600 ?
    C9 C10 . 1.50(2) ?
    C9 H9A . 0.9600 ?
    C9 H9B . 0.9600 ?
    C9 H9C . 0.9600 ?
loop_
    _geom_angle_atom_site_label_1
    _geom_angle_atom_site_label_2
    _geom_angle_atom_site_label_3
    _geom_angle_site_symmetry_1
    _geom_angle_site_symmetry_3
    _geom_angle
    _geom_angle_publ_flag
    O2 S O3 . . 111.4(8) ?
    O2 S O1 . . 114.4(9) ?
    O3 S O1 . . 112.0(7) ?
    O2 S C3 . . 105.5(6) ?
    O3 S C3 . . 105.3(6) ?
    O1 S C3 . . 107.5(7) ?
    H1WA O1W H1WB . . 125(10) ?
    S O2 H2A . . 109.0 ?
    C10 N1 C7 . . 123.8(18) ?
    C10 N1 C8 . . 118.8(16) ?
    C7 N1 C8 . . 117.5(17) ?
    C6 C1 C2 . . 117.6(12) ?
    C6 C1 H1B . . 121.2 ?
    C2 C1 H1B . . 121.2 ?
    C3 C2 C1 . . 121.2(13) ?
    C3 C2 H2B . . 119.4 ?
    C1 C2 H2B . . 119.4 ?
    C2 C3 C4 . . 122.1(12) ?
    C2 C3 S . . 120.2(11) ?
    C4 C3 S . . 117.7(9) ?
    C3 C4 C5 . . 118.9(11) ?
    C3 C4 H4A . . 120.5 ?
    C5 C4 H4A . . 120.5 ?
    C6 C5 C4 . . 117.5(13) ?
    C6 C5 H5A . . 121.3 ?
    C4 C5 H5A . . 121.3 ?
    C1 C6 C5 . . 122.7(12) ?
    C1 C6 I1 . . 120.8(9) ?
    C5 C6 I1 . . 116.4(9) ?
    N1 C7 H7A . . 109.5 ?
    N1 C7 H7B . . 109.5 ?
    H7A C7 H7B . . 109.5 ?
    N1 C7 H7C . . 109.5 ?
    H7A C7 H7C . . 109.5 ?
    H7B C7 H7C . . 109.5 ?
    N1 C8 H8A . . 109.5 ?
    N1 C8 H8B . . 109.5 ?
    H8A C8 H8B . . 109.5 ?
    N1 C8 H8C . . 109.5 ?
    H8A C8 H8C . . 109.5 ?
    H8B C8 H8C . . 109.5 ?
    C10 C9 H9A . . 109.5 ?
    C10 C9 H9B . . 109.5 ?
    H9A C9 H9B . . 109.5 ?
    C10 C9 H9C . . 109.5 ?
    H9A C9 H9C . . 109.5 ?
    H9B C9 H9C . . 109.5 ?
    O4 C10 N1 . . 118.1(16) ?
    O4 C10 C9 . . 120.3(16) ?
    N1 C10 C9 . . 121.7(19) ?
loop_
    _geom_torsion_atom_site_label_1
    _geom_torsion_atom_site_label_2
    _geom_torsion_atom_site_label_3
    _geom_torsion_atom_site_label_4
    _geom_torsion_site_symmetry_1
    _geom_torsion_site_symmetry_2
    _geom_torsion_site_symmetry_3
    _geom_torsion_site_symmetry_4
    _geom_torsion
    _geom_torsion_publ_flag
    C6 C1 C2 C3 . . . . 1(2) ?
    C1 C2 C3 C4 . . . . 0(2) ?
    C1 C2 C3 S . . . . -179.4(10) ?
    O2 S C3 C2 . . . . 114.1(12) ?
    O3 S C3 C2 . . . . -127.9(11) ?
    O1 S C3 C2 . . . . -8.3(13) ?
    O2 S C3 C4 . . . . -65.0(13) ?
    O3 S C3 C4 . . . . 52.9(11) ?
    O1 S C3 C4 . . . . 172.5(10) ?
    C2 C3 C4 C5 . . . . 0.3(19) ?
    S C3 C4 C5 . . . . 179.4(8) ?
    C3 C4 C5 C6 . . . . -1.2(17) ?
    C2 C1 C6 C5 . . . . -2(2) ?
    C2 C1 C6 I1 . . . . 180.0(9) ?
    C4 C5 C6 C1 . . . . 2.3(18) ?
    C4 C5 C6 I1 . . . . -179.9(8) ?
    C7 N1 C10 O4 . . . . 178.7(14) ?
    C8 N1 C10 O4 . . . . -1(2) ?
    C7 N1 C10 C9 . . . . -3(3) ?
    C8 N1 C10 C9 . . . . 176.9(14) ?
loop_
    _geom_hbond_atom_site_label_D
    _geom_hbond_atom_site_label_H
    _geom_hbond_atom_site_label_A
    _geom_hbond_site_symmetry_A
    _geom_hbond_distance_DH
    _geom_hbond_distance_HA
    _geom_hbond_distance_DA
    _geom_hbond_angle_DHA
    _geom_hbond_publ_flag
    O1W H1WA O2 3_564 0.87(13) 1.97(15) 2.765(16) 151(14) yes
    O1W H1WB O3 1_644 0.94(10) 1.85(15) 2.657(16) 143(17) yes
    O2 H2A I1 4_565 0.8500 2.5700 3.208(16) 133.00 yes
    C1 H1B O3 1_545 0.9300 2.4600 3.378(15) 168.00 yes
    C2 H2B O1 . 0.9300 2.5200 2.925(17) 106.00 yes
    C5 H5A O1 4_554 0.9300 2.5500 3.192(17) 126.00 yes
    C8 H8A O4 . 0.9600 2.2100 2.64(2) 106.00 yes
    C9 H9A O3 . 0.9600 2.5600 3.48(2) 161.00 yes
data_global
_journal_date_recd_electronic     2008-09-19
_journal_date_accepted     2008-11-10
_journal_name_full     'Acta Crystallographica, Section E'
_journal_year     2008
_journal_volume     64
_journal_issue     12
_journal_page_first     o2376
_journal_page_last     o2376
_journal_paper_category     QO
_journal_coeditor_code     HK2535
_publ_contact_author_name     'Professor Hong-Jun Zhu'
_publ_contact_author_address
;
'Hong-Jun Zhu'
Department of Applied Chemistry,
College of Science,
Nanjing University of Technology,
Nanjing 210009
P.R. China
;
_publ_contact_author_email     'zhuhj@njut.edu.cn'
_publ_contact_author_fax     '86-25-83369345'
_publ_contact_author_phone     '86-25-83587449'
_publ_section_title
;
<i>N</i>,<i>N</i>-Dimethylacetamide--4-iodobenzenesulfonic acid--water (1/1/1)
;
loop_
    _publ_author_name
    _publ_author_address
    'Rui Liu'
;
Department of Applied Chemistry,
College of Science,
Nanjing University of Technology,
Nanjing 210009
People's Republic of China
;
    'Yu-Feng Li'
;
Department of Applied Chemistry,
College of Science,
Nanjing University of Technology,
Nanjing 210009
People's Republic of China
;
    'Wei Luo'
;
Department of Applied Chemistry,
College of Science,
Nanjing University of Technology,
Nanjing 210009
People's Republic of China
;
    'Jin Chang'
;
Department of Applied Chemistry,
College of Science,
Nanjing University of Technology,
Nanjing 210009
People's Republic of China
;
    'Hong-Jun Zhu'
;
Department of Applied Chemistry,
College of Science,
Nanjing University of Technology,
Nanjing 210009
People's Republic of China
;
_publ_section_synopsis     .
