# Supplementary material for: N,N-Dimethyl­acetamide–4-iodo­benzene­sulfonic acid–water (1/1/1)
Source: Acta Crystallogr Sect E Struct Rep Online. 2008 Nov 20;64(Pt 12):o2376. doi: 10.1107/S160053680803701X (PMC2960060; doi:10.1107/S160053680803701X)
Supplement: Supplementary file 2 [file e-64-o2376-Isup2.hkl]

# 
# h,k,l, Fc-squared, Fo-squared, sigma(Fo-squared) and status flag 
# 
data_I
_shelx_title ' L in Pca2(1)' 
_shelx_refln_list_code          4 
_shelx_F_calc_maximum      274.95 
_exptl_crystal_F_000       768.00 
_reflns_d_resolution_high  0.8124 
 
loop_ 
 _symmetry_equiv_pos_as_xyz 
 'x, y, z' 
 '-x, -y, z+1/2' 
 'x+1/2, -y, z' 
 '-x+1/2, y, z+1/2' 
 
_cell_length_a    14.1730 
_cell_length_b     7.7480 
_cell_length_c    13.2720 
_cell_angle_alpha  90.000 
_cell_angle_beta   90.000 
_cell_angle_gamma  90.000 
 
_shelx_F_squared_multiplier     1.000 
 
loop_ 
 _refln_index_h 
 _refln_index_k 
 _refln_index_l 
 _refln_F_squared_calc 
 _refln_F_squared_meas 
 _refln_F_squared_sigma 
 _refln_observed_status 
   2   0   0    33825.60    19439.69    316.23 o 
   4   0   0    20412.27    14936.29     95.42 o 
   6   0   0     5008.06     3994.01     62.84 o 
   8   0   0    15336.37    11872.05    126.84 o 
  10   0   0     8160.89     6784.20    114.04 o 
  12   0   0     5276.83     4983.71    111.71 o 
  14   0   0      203.06      218.48     40.15 o 
  16   0   0        4.20        5.82     36.36 o 
   0   1   0       17.46       23.86      6.69 o 
   1   1   0     9349.83     9404.20    224.59 o 
   2   1   0     1456.34     1264.91     23.56 o 
   3   1   0     3908.72     3357.77     43.64 o 
   4   1   0      630.40      610.05     24.73 o 
   5   1   0     3391.71     3135.22     52.37 o 
   6   1   0        4.90       35.20     19.20 o 
   7   1   0      142.01      127.71     20.95 o 
   8   1   0      254.19      244.08     28.22 o 
   9   1   0     1266.51      981.26     46.26 o 
  10   1   0       34.67       31.13     25.31 o 
  11   1   0     2622.80     2382.32     75.35 o 
  12   1   0       19.06       -8.15     33.75 o 
  13   1   0      988.31     1133.71     62.84 o 
  14   1   0       48.01       69.53     34.91 o 
  15   1   0      448.63      583.00     52.07 o 
  16   1   0        1.17       41.60     35.20 o 
  17   1   0       13.28       13.09     36.95 o 
   0   2   0    17537.66    16084.83    396.52 o 
   1   2   0     4750.74     5507.94     57.31 o 
   2   2   0    11007.61    12394.83     89.02 o 
   3   2   0       69.22       80.58     15.13 o 
   4   2   0     6897.64     7400.36     79.71 o 
   5   2   0       24.07       11.35     16.29 o 
   6   2   0      150.44      189.39     22.40 o 
   7   2   0     2168.38     2194.39     57.02 o 
   8   2   0     2107.69     1927.04     58.18 o 
   9   2   0      133.50      134.99     29.67 o 
  10   2   0     2825.03     2591.20     76.80 o 
  11   2   0       13.45      -30.55     30.55 o 
  12   2   0     1787.90     1727.47     72.73 o 
  13   2   0       38.43       -9.31     33.16 o 
  14   2   0      704.65      749.40     61.09 o 
  15   2   0       31.26       44.80     39.27 o 
  16   2   0      106.60      156.22     41.31 o 
  17   2   0       21.57        0.00     38.98 o 
   0   3   0     1154.82     1156.69     34.62 o 
   1   3   0    26173.97    25163.79    613.55 o 
   2   3   0      393.72      398.27     23.86 o 
   3   3   0    13185.01    14062.08    118.69 o 
   4   3   0      397.61      458.20     27.35 o 
   5   3   0      248.12      252.52     26.18 o 
   6   3   0      392.30      407.28     30.84 o 
   7   3   0     1896.49     1911.04     59.35 o 
   8   3   0      463.05      472.74     38.69 o 
   9   3   0     4092.30     4195.61     94.26 o 
  10   3   0       92.45      109.38     32.58 o 
  11   3   0     2073.30     2219.41     80.88 o 
  12   3   0        8.92      -35.78     35.78 o 
  13   3   0      695.12      669.69     54.98 o 
  14   3   0       40.35      113.75     37.53 o 
  15   3   0       88.05       32.29     40.73 o 
  16   3   0        0.20       32.00     41.89 o 
   0   4   0     6865.63     7234.25     94.84 o 
   1   4   0      206.22      274.92     25.02 o 
   2   4   0    17775.07    18763.89    154.19 o 
   3   4   0     1546.80     1634.67     50.91 o 
   4   4   0     1139.88     1184.62     45.38 o 
   5   4   0       94.06       91.93     24.15 o 
   6   4   0      221.42      228.95     29.67 o 
   7   4   0       79.34      102.69     29.96 o 
   8   4   0      380.61      444.52     43.64 o 
   9   4   0      805.50      883.23     52.95 o 
  10   4   0     2876.83     2687.50     90.18 o 
  11   4   0       20.26       25.02     33.16 o 
  12   4   0     1658.82     1850.53     79.13 o 
  13   4   0        0.49      -41.31     41.31 o 
  14   4   0      573.57      777.04     59.35 o 
  15   4   0       40.91       -6.40     41.89 o 
   0   5   0       13.65        1.45     25.60 o 
   1   5   0    10069.91    10631.58    131.20 o 
   2   5   0       95.06       72.73     27.93 o 
   3   5   0     3090.82     2977.83     75.64 o 
   4   5   0       38.93       49.75     27.93 o 
   5   5   0       82.62       92.80     32.00 o 
   6   5   0      320.95      245.24     43.06 o 
   7   5   0      312.37      268.81     40.15 o 
   8   5   0      156.10      177.46     36.36 o 
   9   5   0      915.21     1069.70     61.09 o 
  10   5   0       80.47      103.28     39.56 o 
  11   5   0     1333.70     1559.32     72.73 o 
  12   5   0       24.15      -44.80     44.80 o 
  13   5   0      631.59      687.44     62.55 o 
  14   5   0       38.54      157.39     36.36 o 
   0   6   0    11703.98    11694.01    152.44 o 
   1   6   0        9.29       48.87     30.84 o 
   2   6   0     8751.83     8489.55    132.37 o 
   3   6   0      131.23      139.06     36.36 o 
   4   6   0     1624.06     1613.14     68.07 o 
   5   6   0      234.52      283.06     36.95 o 
   6   6   0      334.82      379.07     44.22 o 
   7   6   0       42.90       69.24     32.87 o 
   8   6   0     3412.61     3401.12    103.57 o 
   9   6   0       17.26       57.60     36.07 o 
  10   6   0     2080.33     2230.76     93.97 o 
  11   6   0       16.10      -19.78     43.64 o 
  12   6   0      883.82      987.96     68.37 o 
  13   6   0       47.37        9.60     48.29 o 
   0   7   0      129.79      109.09     33.16 o 
   1   7   0     1575.33     1349.28     68.37 o 
   2   7   0       10.15       22.11     33.16 o 
   3   7   0     1025.98      890.21     58.47 o 
   4   7   0       19.29       30.26     33.75 o 
   5   7   0      324.93      320.88     45.96 o 
   6   7   0        0.13      -25.02     32.58 o 
   7   7   0       21.74       38.98     36.66 o 
   8   7   0        7.21       -5.53     36.36 o 
   9   7   0      112.06       60.22     47.42 o 
  10   7   0       19.41       -2.91     38.98 o 
  11   7   0      229.15      207.13     48.58 o 
   0   8   0     2905.23     2705.53     94.84 o 
   1   8   0      107.93      135.86     39.86 o 
   2   8   0     1816.24     1700.12     81.75 o 
   3   8   0       13.18       18.62     36.66 o 
   4   8   0      614.76      589.11     57.60 o 
   5   8   0       28.37       59.06     39.27 o 
   6   8   0        4.05       46.55     37.53 o 
   7   8   0        8.07       -6.11     41.60 o 
   8   8   0      239.84      231.86     52.37 o 
   9   8   0       27.61       26.18     41.89 o 
   0   9   0       65.66      101.53     44.22 o 
   1   9   0     1588.24     1501.72     84.37 o 
   2   9   0       41.45       68.37     41.60 o 
   3   9   0      448.03      437.54     58.18 o 
   4   9   0        1.71       25.60     35.49 o 
   5   9   0        3.69       85.24     40.44 o 
   2   0   1     8387.14     6187.52     45.67 o 
   4   0   1    75597.09    45072.43    699.37 o 
   6   0   1    17627.37    12692.44    110.55 o 
   8   0   1    15895.21    12545.82    128.88 o 
  10   0   1     1640.67     1564.26     59.06 o 
  12   0   1     1082.01     1057.49     59.93 o 
  14   0   1      676.50      631.00     51.78 o 
  16   0   1      517.87      574.56     61.67 o 
   1   1   1     1157.10     1291.38     22.11 o 
   2   1   1     1557.00     1626.52     27.64 o 
   3   1   1    38111.96    34728.57    577.76 o 
   4   1   1     4985.01     5259.50     61.67 o 
   5   1   1    12999.67    10936.46     96.58 o 
   6   1   1      594.27      605.98     28.80 o 
   7   1   1     9889.11     8491.59    102.40 o 
   8   1   1      121.56      162.62     23.56 o 
   9   1   1     1597.70     1458.08     52.95 o 
  10   1   1      104.15       93.97     28.22 o 
  11   1   1      168.99      187.93     33.46 o 
  12   1   1       88.30      128.88     34.91 o 
  13   1   1      216.09      235.35     36.36 o 
  14   1   1       79.07       39.86     39.86 o 
  15   1   1      438.34      432.01     52.37 o 
  16   1   1        9.49       27.06     37.82 o 
  17   1   1      132.69      179.21     48.58 o 
   1   2   1      313.04      285.10     18.91 o 
   2   2   1     8571.39     9544.71     79.42 o 
   3   2   1     2372.72     2457.09     44.22 o 
   4   2   1    14399.78    15325.83    114.91 o 
   5   2   1     2046.10     1857.22     45.96 o 
   6   2   1    14501.20    13813.35    127.71 o 
   7   2   1      132.72      146.04     22.69 o 
   8   2   1     5853.16     5585.33     96.00 o 
   9   2   1       19.16       34.33     25.60 o 
  10   2   1      564.00      596.09     41.02 o 
  11   2   1      438.60      413.68     45.96 o 
  12   2   1      121.65      147.20     35.78 o 
  13   2   1       49.62       42.18     37.24 o 
  14   2   1      463.94      456.16     52.37 o 
  15   2   1       13.44       56.44     36.66 o 
  16   2   1      268.48      288.59     52.07 o 
  17   2   1        2.48      -36.66     42.76 o 
   1   3   1     1943.78     2231.63     46.55 o 
   2   3   1      137.50      169.60     18.62 o 
   3   3   1     4062.87     4675.63     70.11 o 
   4   3   1     1719.64     2122.24     51.49 o 
   5   3   1    10035.78    10236.51    113.75 o 
   6   3   1      451.20      527.72     32.58 o 
   7   3   1     6141.97     6329.49    101.53 o 
   8   3   1      135.72      120.15     29.38 o 
   9   3   1     2956.71     2844.59     80.88 o 
  10   3   1      110.55      109.97     31.13 o 
  11   3   1      418.15      455.58     45.96 o 
  12   3   1       51.92       68.37     34.04 o 
  13   3   1       42.99      112.00     30.84 o 
  14   3   1        5.45        8.15     37.24 o 
  15   3   1      200.75      174.26     49.46 o 
  16   3   1        2.96        0.00     40.15 o 
   1   4   1      591.01      628.96     35.49 o 
   2   4   1     6893.06     7421.31     98.62 o 
   3   4   1       15.15       11.05     19.78 o 
   4   4   1    11857.50    12573.46    133.24 o 
   5   4   1      771.85      738.64     41.02 o 
   6   4   1    11212.30    11585.50    138.48 o 
   7   4   1      289.14      336.59     36.66 o 
   8   4   1     2666.13     2926.05     83.20 o 
   9   4   1       77.01       75.35     34.33 o 
  10   4   1      395.08      399.43     45.38 o 
  11   4   1      107.20      125.68     32.58 o 
  12   4   1       95.75      156.22     35.20 o 
  13   4   1      103.85      115.49     37.24 o 
  14   4   1      290.93      328.74     50.91 o 
  15   4   1       10.37       22.11     35.49 o 
   1   5   1     1256.06     1315.82     50.62 o 
   2   5   1      104.87      101.82     28.80 o 
   3   5   1     3393.79     3935.53     86.69 o 
   4   5   1      523.33      532.67     39.86 o 
   5   5   1     8272.71     8793.86    127.13 o 
   6   5   1      662.27      711.00     47.71 o 
   7   5   1     4365.99     4579.33    105.60 o 
   8   5   1        0.54       47.13     31.71 o 
   9   5   1     1310.05     1334.15     68.66 o 
  10   5   1      129.13      122.77     38.69 o 
  11   5   1       35.19       27.93     35.49 o 
  12   5   1       92.61       73.60     39.27 o 
  13   5   1      136.95      140.80     44.22 o 
  14   5   1       27.20        3.20     38.11 o 
   1   6   1      139.65      187.06     32.87 o 
   2   6   1     2080.02     1993.37     72.15 o 
   3   6   1      450.01      462.85     43.93 o 
   4   6   1     6255.56     5957.99    120.73 o 
   5   6   1      324.83      347.36     41.02 o 
   6   6   1     3784.86     3866.88    103.57 o 
   7   6   1       74.32       47.13     36.95 o 
   8   6   1     1873.62     1950.31     80.29 o 
   9   6   1       40.41       32.58     38.11 o 
  10   6   1      398.64      418.92     50.62 o 
  11   6   1       23.78      -41.31     41.31 o 
  12   6   1      140.42      185.02     43.35 o 
  13   6   1       28.47       48.58     39.27 o 
   1   7   1      393.13      409.32     43.35 o 
   2   7   1       13.35       17.75     29.38 o 
   3   7   1     2006.10     2010.24     79.71 o 
   4   7   1        7.70       48.87     33.46 o 
   5   7   1     2710.65     2568.22     91.35 o 
   6   7   1       79.34      114.91     38.11 o 
   7   7   1     1567.92     1555.83     78.55 o 
   8   7   1        8.41       41.02     31.71 o 
   9   7   1      362.38      476.52     50.91 o 
  10   7   1       22.61       36.36     37.82 o 
  11   7   1       18.86      -12.80     41.02 o 
   1   8   1       58.52       20.95     36.66 o 
   2   8   1      666.90      710.13     56.73 o 
   3   8   1      139.46       34.91     45.67 o 
   4   8   1     1687.50     1555.83     82.33 o 
   5   8   1       43.33       98.91     40.73 o 
   6   8   1     1533.23     1620.12     81.46 o 
   7   8   1       19.26       69.53     43.64 o 
   8   8   1      813.60      829.70     69.82 o 
   9   8   1        7.23      -44.22     44.22 o 
   1   9   1       71.84       61.97     41.02 o 
   2   9   1       53.79        3.20     41.31 o 
   3   9   1      476.36      410.48     51.78 o 
   4   9   1       49.90       25.60     42.76 o 
   5   9   1      649.19      594.93     60.80 o 
   0   0   2     9997.18    11737.36    253.68 o 
   2   0   2     7508.38     5523.07     49.75 o 
   4   0   2    17481.73    11953.80     91.06 o 
   6   0   2      586.40      525.40     27.93 o 
   8   0   2      304.08      250.48     29.67 o 
  10   0   2     2424.40     2034.68     66.62 o 
  12   0   2     2149.78     1984.93     75.64 o 
  14   0   2     1243.89     1236.69     69.53 o 
  16   0   2      353.54      415.72     52.95 o 
   0   1   2    21402.34    25566.71    430.56 o 
   1   1   2    37203.27    38696.69    546.05 o 
   2   1   2     1866.29     1921.80     33.75 o 
   3   1   2    17062.75    15897.19    413.10 o 
   4   1   2      390.16      395.36     20.95 o 
   5   1   2     1417.44     1229.13     36.07 o 
   6   1   2       53.05       55.57     17.75 o 
   7   1   2     5295.20     4597.08     77.09 o 
   8   1   2     1385.09     1348.11     48.00 o 
   9   1   2     3905.26     3400.54     79.13 o 
  10   1   2      219.68      223.72     34.62 o 
  11   1   2     4697.99     4190.38     99.78 o 
  12   1   2      250.36      305.46     41.31 o 
  13   1   2      806.91      839.30     57.89 o 
  14   1   2       19.58       57.89     30.26 o 
  15   1   2      145.01      168.44     44.51 o 
  16   1   2       26.73        9.02     40.73 o 
  17   1   2        8.62       -6.69     39.86 o 
   0   2   2    48104.68    51955.25    760.75 o 
   1   2   2     3578.78     4222.96     54.40 o 
   2   2   2    25264.76    24843.78    553.03 o 
   3   2   2        5.82        8.44     13.96 o 
   4   2   2     3075.53     3506.14     58.18 o 
   5   2   2      323.57      290.34     25.02 o 
   6   2   2      206.06      246.41     24.15 o 
   7   2   2      935.30      852.68     38.69 o 
   8   2   2     1704.83     1601.79     56.44 o 
   9   2   2      400.48      408.74     37.53 o 
  10   2   2     3958.42     3584.69     90.48 o 
  11   2   2       46.05       29.38     31.71 o 
  12   2   2     2025.58     2091.41     80.00 o 
  13   2   2       17.14      -16.58     34.33 o 
  14   2   2      422.98      409.03     50.33 o 
  15   2   2       27.91       76.80     38.40 o 
  16   2   2       39.05       61.97     45.09 o 
   0   3   2      564.73      640.31     27.93 o 
   1   3   2    21510.17    25378.48    153.60 o 
   2   3   2     1008.73     1170.94     37.24 o 
   3   3   2     6863.36     7610.11     90.48 o 
   4   3   2     1102.26     1146.22     40.73 o 
   5   3   2      938.95      991.74     41.02 o 
   6   3   2      368.95      377.03     29.96 o 
   7   3   2     1272.23     1298.37     49.75 o 
   8   3   2       86.58       93.97     28.80 o 
   9   3   2     2783.47     2711.06     77.38 o 
  10   3   2      130.06       90.48     34.91 o 
  11   3   2     2242.09     2462.91     82.91 o 
  12   3   2       10.31       41.60     30.55 o 
  13   3   2     1297.53     1390.59     73.31 o 
  14   3   2       26.19       68.66     33.75 o 
  15   3   2      238.70      226.62     50.33 o 
  16   3   2        5.31        6.40     35.78 o 
   0   4   2     9280.01     9671.84    112.00 o 
   1   4   2      326.92      363.65     27.93 o 
   2   4   2    10334.92    10644.09    118.11 o 
   3   4   2      177.64      155.64     25.89 o 
   4   4   2     1871.75     1981.44     57.60 o 
   5   4   2       48.87       57.60     27.35 o 
   6   4   2      531.62      601.33     41.02 o 
   7   4   2      255.89      282.77     31.13 o 
   8   4   2     3117.66     3157.33     85.24 o 
   9   4   2       55.99      102.11     33.46 o 
  10   4   2     1857.18     2046.31     77.09 o 
  11   4   2       25.17       -2.33     32.87 o 
  12   4   2      943.90     1105.20     64.87 o 
  13   4   2       13.54       48.87     35.20 o 
  14   4   2      252.35      337.76     45.67 o 
  15   4   2        2.31       63.42     35.20 o 
   0   5   2      496.35      635.65     39.56 o 
   1   5   2    13287.84    13545.99    148.66 o 
   2   5   2      530.90      528.31     40.44 o 
   3   5   2     6301.16     6802.52    113.17 o 
   4   5   2        6.54       32.87     25.60 o 
   5   5   2      257.28      259.50     35.78 o 
   6   5   2      211.17      151.86     37.53 o 
   7   5   2      922.56      980.10     57.60 o 
   8   5   2      766.84      726.13     51.20 o 
   9   5   2     2762.21     2750.63     91.06 o 
  10   5   2      113.17      183.86     35.49 o 
  11   5   2     1335.97     1395.82     75.06 o 
  12   5   2        8.95      110.26     36.07 o 
  13   5   2      632.71      696.17     59.93 o 
  14   5   2        5.45       -6.40     38.69 o 
   0   6   2     4078.79     4131.90     96.58 o 
   1   6   2      550.29      574.85     43.64 o 
   2   6   2     2660.37     2677.31     83.20 o 
   3   6   2        1.27       22.98     29.09 o 
   4   6   2      978.62      979.23     58.18 o 
   5   6   2       10.36      -12.51     32.87 o 
   6   6   2      294.04      319.14     39.56 o 
   7   6   2      212.38      185.90     36.36 o 
   8   6   2      138.02      160.59     40.73 o 
   9   6   2       43.26       86.40     32.00 o 
  10   6   2      582.91      720.31     56.15 o 
  11   6   2       48.59       31.71     42.18 o 
  12   6   2      828.09      908.54     70.98 o 
  13   6   2        8.07      -44.22     44.22 o 
   0   7   2       83.80       84.37     36.95 o 
   1   7   2     4879.85     4437.37    115.20 o 
   2   7   2       14.86       40.73     35.78 o 
   3   7   2     1470.92     1440.91     72.73 o 
   4   7   2        0.12       37.82     32.58 o 
   5   7   2       34.35       63.13     32.29 o 
   6   7   2       41.39       65.75     37.82 o 
   7   7   2      306.17      252.81     45.67 o 
   8   7   2       22.23       13.67     41.02 o 
   9   7   2      790.70      736.60     64.00 o 
  10   7   2       14.15       -2.91     41.02 o 
  11   7   2      699.99      793.62     64.29 o 
   0   8   2     2771.94     2496.65     96.58 o 
   1   8   2      215.62      238.84     43.64 o 
   2   8   2     1883.36     1748.71     84.66 o 
   3   8   2       29.26       76.22     41.31 o 
   4   8   2      493.17      444.52     55.27 o 
   5   8   2       76.29       25.60     43.93 o 
   6   8   2       48.70       52.95     40.15 o 
   7   8   2       79.70       76.22     41.60 o 
   8   8   2      408.41      361.32     56.44 o 
   9   8   2       92.29      158.84     46.55 o 
   0   9   2       62.64      124.51     38.69 o 
   1   9   2      950.36      811.37     69.82 o 
   2   9   2       31.99      -43.93     45.38 o 
   3   9   2      607.19      525.69     59.06 o 
   4   9   2        3.44       13.09     40.15 o 
   5   9   2       90.43      122.77     46.84 o 
   2   0   3    13147.94    10831.15     79.13 o 
   4   0   3    21528.38    14686.97    107.64 o 
   6   0   3     9873.33     7604.58     91.64 o 
   8   0   3     6517.96     4805.38     85.82 o 
  10   0   3       23.76       35.78     29.96 o 
  12   0   3      292.84      260.08     43.64 o 
  14   0   3      798.45      754.64     61.09 o 
  16   0   3      225.37      279.28     50.04 o 
   1   1   3     1711.85     1968.64     35.78 o 
   2   1   3      314.79      369.76     20.36 o 
   3   1   3     9797.64    10244.37     86.69 o 
   4   1   3     2196.74     2109.73     43.64 o 
   5   1   3    10062.67     9568.86     97.17 o 
   6   1   3      246.21      275.21     24.44 o 
   7   1   3    12665.79    10619.36    119.57 o 
   8   1   3      183.95      212.08     27.06 o 
   9   1   3     2129.46     1967.48     63.13 o 
  10   1   3      319.90      303.72     34.62 o 
  11   1   3      758.98      820.10     50.04 o 
  12   1   3      490.25      508.52     45.96 o 
  13   1   3      172.45      133.53     36.07 o 
  14   1   3       27.27       12.80     37.24 o 
  15   1   3      330.20      348.52     50.04 o 
  16   1   3       27.20       36.66     41.89 o 
  17   1   3      282.05      396.52     57.02 o 
   1   2   3     2907.99     3177.69     50.62 o 
   2   2   3     3483.42     3945.13     57.89 o 
   3   2   3     1439.79     1470.30     38.98 o 
   4   2   3    14598.16    16088.90    126.55 o 
   5   2   3      132.91      157.97     21.53 o 
   6   2   3    10041.70    10341.83    115.79 o 
   7   2   3      281.22      372.37     31.42 o 
   8   2   3     6095.26     6108.98    103.57 o 
   9   2   3      195.54      161.75     33.75 o 
  10   2   3      794.15      823.88     50.04 o 
  11   2   3      109.42       78.55     31.71 o 
  12   2   3       15.41      -11.05     34.91 o 
  13   2   3       41.34       16.87     32.58 o 
  14   2   3      115.33      167.28     40.73 o 
  15   2   3        6.50       -8.73     36.36 o 
  16   2   3      253.84      327.28     51.20 o 
   1   3   3     3135.31     3180.60     59.35 o 
   2   3   3      761.52      889.63     34.04 o 
   3   3   3    19558.74    22484.14    159.71 o 
   4   3   3      693.90      788.39     36.07 o 
   5   3   3    23347.68    25241.75    184.44 o 
   6   3   3       92.43      111.42     28.22 o 
   7   3   3     8769.89     9324.20    124.51 o 
   8   3   3        7.01       -6.69     29.38 o 
   9   3   3     1379.62     1450.22     61.67 o 
  10   3   3       21.85      -32.00     32.00 o 
  11   3   3      175.69      192.30     37.24 o 
  12   3   3       35.24        9.31     34.91 o 
  13   3   3      558.25      510.85     52.37 o 
  14   3   3       32.12       11.05     40.73 o 
  15   3   3      470.34      454.41     57.60 o 
  16   3   3        2.40      -44.22     44.22 o 
   1   4   3      253.86      230.12     29.38 o 
   2   4   3     1550.28     1736.78     52.37 o 
   3   4   3      171.02      184.44     27.06 o 
   4   4   3     3285.24     3561.99     78.26 o 
   5   4   3      179.61      173.68     27.06 o 
   6   4   3     3611.70     3633.85     87.28 o 
   7   4   3       16.31      -24.15     31.42 o 
   8   4   3     1947.71     2054.46     74.77 o 
   9   4   3       65.26       50.33     34.04 o 
  10   4   3      837.41      835.22     57.31 o 
  11   4   3       66.07       44.80     38.11 o 
  12   4   3        2.16       -5.24     35.20 o 
  13   4   3       40.75       88.44     36.66 o 
  14   4   3       59.58       68.66     41.31 o 
  15   4   3        2.93       -9.60     35.78 o 
   1   5   3      771.76      716.82     43.64 o 
   2   5   3      219.10      203.06     33.16 o 
   3   5   3     4526.03     4573.51     96.58 o 
   4   5   3     1348.04     1297.20     60.51 o 
   5   5   3     6697.23     6707.69    120.15 o 
   6   5   3      689.11      724.97     52.37 o 
   7   5   3     3517.10     3679.82     98.04 o 
   8   5   3       26.82       80.88     29.67 o 
   9   5   3     1901.55     2082.97     82.91 o 
  10   5   3       58.74       75.64     36.95 o 
  11   5   3       73.19       26.18     40.44 o 
  12   5   3       89.31      109.39     41.60 o 
  13   5   3       44.22       33.16     36.07 o 
  14   5   3        3.00      -29.09     42.18 o 
   1   6   3       18.90       91.06     29.67 o 
   2   6   3     2576.91     2686.91     82.62 o 
   3   6   3      535.29      535.87     48.29 o 
   4   6   3     4418.28     4060.63    103.86 o 
   5   6   3       35.81       21.24     36.36 o 
   6   6   3     5301.24     5109.09    120.73 o 
   7   6   3       20.37       46.26     34.62 o 
   8   6   3     1112.81     1109.56     64.87 o 
   9   6   3       28.02       31.13     38.11 o 
  10   6   3      159.15      123.64     46.84 o 
  11   6   3       32.58       43.64     38.11 o 
  12   6   3       52.97      124.22     38.69 o 
  13   6   3       30.27       23.27     39.86 o 
   1   7   3      119.01       77.38     33.46 o 
   2   7   3      150.77      152.15     36.95 o 
   3   7   3      900.97      880.03     60.80 o 
   4   7   3      165.74       84.37     41.89 o 
   5   7   3     1737.23     1618.37     79.13 o 
   6   7   3      151.84       97.75     41.89 o 
   7   7   3     1439.78     1507.53     78.26 o 
   8   7   3        5.25       -8.44     39.27 o 
   9   7   3      566.02      621.69     58.18 o 
  10   7   3       37.63       77.38     39.56 o 
  11   7   3       65.99      163.50     41.02 o 
   1   8   3      133.32       43.35     41.02 o 
   2   8   3      664.84      618.78     55.27 o 
   3   8   3      241.54      132.95     48.29 o 
   4   8   3     1420.71     1324.55     77.97 o 
   5   8   3      183.42      133.24     40.44 o 
   6   8   3     1199.41     1174.72     75.35 o 
   7   8   3       22.17       80.58     42.47 o 
   8   8   3      485.79      395.65     59.64 o 
   1   9   3      225.22      310.41     47.42 o 
   2   9   3       18.55       -3.20     42.76 o 
   3   9   3     1450.08     1308.84     83.49 o 
   4   9   3       33.14      108.51     38.98 o 
   0   0   4    30464.01    34112.99    620.24 o 
   2   0   4    20438.89    16253.27    108.22 o 
   4   0   4     2400.18     1692.27     41.02 o 
   6   0   4      245.36      210.92     25.31 o 
   8   0   4     1153.99      885.84     44.22 o 
  10   0   4     5569.36     4694.83    102.98 o 
  12   0   4     1133.93     1105.49     59.64 o 
  14   0   4      593.11      618.20     60.22 o 
  16   0   4        1.95      -18.62     41.60 o 
   0   1   4     6439.97     7355.85     73.02 o 
   1   1   4    31339.43    34488.57    657.18 o 
   2   1   4       63.12       39.27     16.87 o 
   3   1   4     6988.57     7684.01     81.75 o 
   4   1   4      392.61      432.89     24.44 o 
   5   1   4     1151.01     1032.47     37.82 o 
   6   1   4      464.52      444.23     30.26 o 
   7   1   4     1320.58     1134.87     46.26 o 
   8   1   4      176.74      170.19     28.22 o 
   9   1   4     2825.24     2460.87     72.44 o 
  10   1   4      136.58      117.53     33.16 o 
  11   1   4     2694.65     2435.56     81.46 o 
  12   1   4      120.50       52.66     37.53 o 
  13   1   4     1052.09      976.03     66.04 o 
  14   1   4       58.57       50.04     34.33 o 
  15   1   4      311.71      362.48     49.75 o 
  16   1   4       34.13       31.42     42.47 o 
   0   2   4    22737.17    24973.82    612.96 o 
   1   2   4      967.17     1214.87     35.49 o 
   2   2   4    14707.81    16829.29    125.09 o 
   3   2   4      269.10      289.46     20.07 o 
   4   2   4     5528.62     5965.85     82.62 o 
   5   2   4      128.17      210.04     21.82 o 
   6   2   4       67.04       59.06     22.69 o 
   7   2   4      228.65      185.61     28.22 o 
   8   2   4     2849.70     2804.74     75.35 o 
   9   2   4      123.53       62.26     33.46 o 
  10   2   4     2970.13     2665.97     82.91 o 
  11   2   4       10.48       50.04     29.38 o 
  12   2   4     1368.52     1401.64     70.98 o 
  13   2   4       20.06       47.42     31.13 o 
  14   2   4      459.71      465.18     55.57 o 
  15   2   4       82.35       44.22     38.69 o 
  16   2   4       26.86       64.29     42.47 o 
   0   3   4     3654.36     4362.89     71.27 o 
   1   3   4    17700.26    19877.52    150.11 o 
   2   3   4      273.75      338.05     27.06 o 
   3   3   4     8357.57     9140.05    108.51 o 
   4   3   4      170.02      244.37     25.60 o 
   5   3   4      638.12      640.31     38.40 o 
   6   3   4      122.60      130.91     26.76 o 
   7   3   4     1765.24     1895.04     64.29 o 
   8   3   4      141.89      162.04     30.55 o 
   9   3   4     2953.82     3037.47     86.11 o 
  10   3   4       60.69       28.80     35.49 o 
  11   3   4     2144.91     2246.76     84.37 o 
  12   3   4       13.35       36.36     31.71 o 
  13   3   4     1019.34     1195.96     68.07 o 
  14   3   4        3.57       45.67     38.11 o 
  15   3   4      252.06      337.46     52.07 o 
  16   3   4        9.36        0.00     43.35 o 
   0   4   4    16352.69    18789.78    162.62 o 
   1   4   4      713.85      795.08     40.73 o 
   2   4   4     7727.47     8408.10    114.91 o 
   3   4   4      581.61      588.82     36.66 o 
   4   4   4     1115.84     1143.31     49.17 o 
   5   4   4      109.86       64.58     29.96 o 
   6   4   4      119.79      157.97     29.67 o 
   7   4   4       23.22      -28.80     31.42 o 
   8   4   4     2015.87     2121.66     75.93 o 
   9   4   4      268.95      300.23     39.27 o 
  10   4   4     1315.38     1428.70     68.66 o 
  11   4   4       20.89       46.26     36.66 o 
  12   4   4     1311.85     1467.68     78.84 o 
  13   4   4       11.03       22.69     36.36 o 
  14   4   4      120.77      121.89     45.96 o 
  15   4   4        1.88       19.78     40.15 o 
   0   5   4      171.08      217.61     29.96 o 
   1   5   4     6414.24     7065.81    114.33 o 
   2   5   4       31.94       78.26     27.35 o 
   3   5   4     3681.34     3873.86     90.77 o 
   4   5   4       40.71        6.98     27.35 o 
   5   5   4      356.79      308.08     43.06 o 
   6   5   4      396.58      347.94     43.64 o 
   7   5   4       32.06       14.55     30.84 o 
   8   5   4      189.35      147.50     41.02 o 
   9   5   4     1020.25     1031.59     64.29 o 
  10   5   4       15.26        2.62     39.27 o 
  11   5   4     1108.05     1173.85     70.11 o 
  12   5   4       29.51       20.07     37.24 o 
  13   5   4      648.11      808.75     64.87 o 
  14   5   4       79.94      105.31     47.42 o 
   0   6   4     4306.43     4256.41    102.98 o 
   1   6   4      182.38      204.81     38.40 o 
   2   6   4     4611.32     4696.86    108.80 o 
   3   6   4        7.34       20.36     30.26 o 
   4   6   4      653.26      689.47     54.69 o 
   5   6   4      123.34       98.04     35.78 o 
   6   6   4      245.88      238.84     41.02 o 
   7   6   4       17.23        2.33     32.58 o 
   8   6   4      764.76      748.53     57.02 o 
   9   6   4       45.00       29.09     36.66 o 
  10   6   4      842.61      938.79     70.40 o 
  11   6   4       45.36       23.86     34.62 o 
  12   6   4      420.64      497.76     55.57 o 
   0   7   4      274.87      257.17     45.67 o 
   1   7   4     4019.95     3611.74    107.35 o 
   2   7   4      590.66      431.72     49.46 o 
   3   7   4     2107.48     1917.15     82.62 o 
   4   7   4        7.24      -38.98     38.98 o 
   5   7   4      175.87      173.39     44.22 o 
   6   7   4       71.80       68.66     38.40 o 
   7   7   4      449.73      456.45     54.98 o 
   8   7   4      191.26      255.72     42.76 o 
   9   7   4     1007.79      996.97     73.60 o 
  10   7   4       86.22       38.11     46.55 o 
  11   7   4      614.97      624.02     61.38 o 
   0   8   4     1762.99     1583.17     83.78 o 
   1   8   4       14.09       49.75     38.40 o 
   2   8   4     1129.31     1010.65     67.49 o 
   3   8   4       17.82        0.00     37.24 o 
   4   8   4      343.10      297.61     54.40 o 
   5   8   4       89.53      121.60     39.56 o 
   6   8   4        4.01       18.33     41.02 o 
   7   8   4       51.80      116.95     37.24 o 
   8   8   4      125.91      147.79     52.37 o 
   0   9   4      255.13      164.37     50.91 o 
   1   9   4     1483.84     1231.45     84.08 o 
   2   9   4      173.24      169.31     47.71 o 
   3   9   4      476.64      339.50     58.18 o 
   2   0   5     5456.34     4370.16     62.84 o 
   4   0   5     5476.23     4318.96     69.24 o 
   6   0   5    11335.41     8294.35    105.89 o 
   8   0   5     2304.37     1767.03     61.38 o 
  10   0   5      956.42      901.84     52.95 o 
  12   0   5      117.20       94.84     38.40 o 
  14   0   5      127.14      177.75     40.15 o 
  16   0   5      106.35      143.42     46.55 o 
   1   1   5     1699.06     2220.28     46.55 o 
   2   1   5      237.87      271.72     22.40 o 
   3   1   5    11561.53    12615.64    113.17 o 
   4   1   5      411.53      365.10     28.22 o 
   5   1   5    15203.76    14643.92    134.69 o 
   6   1   5      484.62      532.96     32.87 o 
   7   1   5     9436.72     8518.36    117.82 o 
   8   1   5       51.18       54.98     27.06 o 
   9   1   5     1573.94     1237.27     60.22 o 
  10   1   5      214.42      216.73     36.36 o 
  11   1   5       57.24       73.02     32.29 o 
  12   1   5      113.81       84.66     38.11 o 
  13   1   5      378.05      339.50     45.67 o 
  14   1   5       70.41       38.11     41.89 o 
  15   1   5      248.82      177.75     46.55 o 
  16   1   5       14.29       32.00     44.22 o 
   1   2   5      360.71      345.90     26.18 o 
   2   2   5     8225.27    10013.38    104.15 o 
   3   2   5     2384.43     2923.43     60.51 o 
   4   2   5    12992.04    14029.50    132.95 o 
   5   2   5      642.26      606.56     38.98 o 
   6   2   5     8179.55     8365.33    114.33 o 
   7   2   5      375.38      356.96     35.20 o 
   8   2   5     3186.68     3033.40     80.29 o 
   9   2   5        9.86       16.29     24.73 o 
  10   2   5      440.10      397.98     48.00 o 
  11   2   5      238.27      221.68     40.15 o 
  12   2   5      189.85      173.10     39.56 o 
  13   2   5       66.58       20.66     39.56 o 
  14   2   5      433.92      468.38     51.78 o 
  15   2   5       37.52       51.78     39.27 o 
  16   2   5      229.55      217.32     50.91 o 
   1   3   5      684.49      738.06     36.66 o 
   2   3   5      111.46      133.82     24.44 o 
   3   3   5     2548.66     2907.43     70.40 o 
   4   3   5      383.63      462.27     36.36 o 
   5   3   5     4668.08     4917.96     92.80 o 
   6   3   5      422.67      483.80     35.78 o 
   7   3   5     4402.89     4273.87     94.26 o 
   8   3   5      153.39      185.31     34.33 o 
   9   3   5     2385.01     2370.11     82.62 o 
  10   3   5        3.43      -25.60     34.04 o 
  11   3   5      460.67      461.10     48.58 o 
  12   3   5        9.80      -35.49     35.49 o 
  13   3   5       42.06       70.69     38.40 o 
  14   3   5        6.14       11.93     37.82 o 
  15   3   5      194.14      196.95     49.46 o 
   1   4   5       58.17       56.15     28.22 o 
   2   4   5     2351.09     2490.84     68.07 o 
   3   4   5      110.57      118.69     28.51 o 
   4   4   5     8773.08     9826.03    130.91 o 
   5   4   5      132.98      128.88     31.42 o 
   6   4   5     7591.43     8529.12    128.59 o 
   7   4   5      224.47      164.66     37.53 o 
   8   4   5     2835.35     2938.85     88.44 o 
   9   4   5       63.76       15.13     36.95 o 
  10   4   5      290.51      341.25     47.42 o 
  11   4   5       33.50       57.89     33.75 o 
  12   4   5      101.17      102.69     42.76 o 
  13   4   5       17.38        2.91     39.27 o 
  14   4   5      147.30       87.86     51.20 o 
   1   5   5     1012.50     1019.38     55.86 o 
   2   5   5      763.18      794.79     48.87 o 
   3   5   5     3599.28     3770.58     92.51 o 
   4   5   5      530.03      444.52     45.38 o 
   5   5   5     5837.84     6164.25    119.86 o 
   6   5   5      584.85      580.96     51.78 o 
   7   5   5     2264.32     2456.51     87.28 o 
   8   5   5        0.19       34.33     30.84 o 
   9   5   5      528.23      532.38     54.40 o 
  10   5   5      122.66      157.97     41.31 o 
  11   5   5       37.57       55.27     37.24 o 
  12   5   5       39.66       20.66     41.02 o 
  13   5   5       46.12       25.31     40.44 o 
   1   6   5      210.04      187.64     40.73 o 
   2   6   5      735.55      690.93     52.07 o 
   3   6   5       19.10       23.56     33.75 o 
   4   6   5     1116.35     1178.80     63.13 o 
   5   6   5       48.62       70.40     34.33 o 
   6   6   5     1801.91     1915.69     81.17 o 
   7   6   5       25.96       34.62     38.11 o 
   8   6   5      975.28      966.43     64.87 o 
   9   6   5        7.20      -38.40     38.40 o 
  10   6   5      287.74      214.41     51.78 o 
  11   6   5        4.66       21.53     40.44 o 
  12   6   5       12.56       32.58     44.80 o 
   1   7   5      658.23      540.23     52.66 o 
   2   7   5      137.90       59.06     40.44 o 
   3   7   5     2989.81     2828.59    100.08 o 
   4   7   5      159.92      158.55     41.31 o 
   5   7   5     3472.07     3232.97    106.18 o 
   6   7   5      209.30      201.61     45.09 o 
   7   7   5     1702.03     1802.23     86.40 o 
   8   7   5       28.83       41.31     39.86 o 
   9   7   5      437.27      442.78     56.73 o 
  10   7   5       58.17       77.97     44.22 o 
   1   8   5       85.91       91.35     42.18 o 
   2   8   5      415.27      379.65     52.37 o 
   3   8   5      363.43      303.43     47.71 o 
   4   8   5     1344.29     1311.75     79.71 o 
   5   8   5      467.04      411.65     55.57 o 
   6   8   5     1270.02     1330.37     81.17 o 
   7   8   5      101.78      152.44     48.87 o 
   1   9   5        4.52        6.69     39.27 o 
   2   9   5       65.45       33.46     48.00 o 
   0   0   6    18605.53    21044.97    145.75 o 
   2   0   6    11310.43     9222.08     99.49 o 
   4   0   6     5954.63     4574.39     76.51 o 
   6   0   6      103.99       67.78     25.89 o 
   8   0   6     2078.42     1737.94     60.22 o 
  10   0   6     2779.68     2298.25     77.38 o 
  12   0   6     1121.02     1162.80     62.55 o 
  14   0   6      275.83      310.70     44.80 o 
  16   0   6       21.08      -22.98     41.02 o 
   0   1   6     1213.37     1553.79     43.93 o 
   1   1   6    13886.61    18107.29    139.35 o 
   2   1   6     2540.38     3017.40     60.51 o 
   3   1   6     8911.96     9369.58    106.48 o 
   4   1   6      453.81      446.56     30.55 o 
   5   1   6       54.80       58.47     21.53 o 
   6   1   6       22.41       49.46     22.11 o 
   7   1   6      318.91      233.02     33.75 o 
   8   1   6      793.48      743.88     47.13 o 
   9   1   6     2240.64     1854.02     72.15 o 
  10   1   6      264.71      193.17     41.02 o 
  11   1   6     1600.18     1560.77     67.20 o 
  12   1   6        6.58       26.18     33.16 o 
  13   1   6      841.98      946.94     62.26 o 
  14   1   6       11.60      -36.66     38.98 o 
  15   1   6      184.09      367.72     48.00 o 
  16   1   6       15.48       62.84     41.60 o 
   0   2   6    13046.90    15126.84    134.69 o 
   1   2   6     1188.06     1366.15     44.80 o 
   2   2   6     7470.40     9403.04    109.38 o 
   3   2   6      454.51      404.38     31.13 o 
   4   2   6     2096.26     2184.21     58.47 o 
   5   2   6      151.80      129.17     27.93 o 
   6   2   6        0.48      -13.67     25.60 o 
   7   2   6      786.48      687.15     46.26 o 
   8   2   6      923.88      868.39     51.20 o 
   9   2   6      167.33      195.21     36.66 o 
  10   2   6     2082.59     1993.37     76.22 o 
  11   2   6      225.52      166.40     39.27 o 
  12   2   6     1360.95     1458.66     74.18 o 
  13   2   6       23.73       34.91     34.91 o 
  14   2   6      423.53      450.63     54.69 o 
  15   2   6       40.38       43.93     44.51 o 
   0   3   6      429.31      445.98     35.78 o 
   1   3   6    15563.45    18054.34    160.30 o 
   2   3   6      135.88      162.04     28.51 o 
   3   3   6     5888.86     6654.16    102.98 o 
   4   3   6       34.23       14.84     27.93 o 
   5   3   6      278.67      251.35     35.49 o 
   6   3   6       33.51       35.20     27.64 o 
   7   3   6     1117.45     1289.06     57.89 o 
   8   3   6      143.44      123.64     38.69 o 
   9   3   6     2887.56     3391.23     96.29 o 
  10   3   6        3.35       60.51     29.96 o 
  11   3   6     1850.51     1829.58     81.75 o 
  12   3   6       26.83       99.49     34.62 o 
  13   3   6      489.85      426.49     54.11 o 
  14   3   6       20.59      -12.22     40.44 o 
  15   3   6       65.65      177.17     41.89 o 
   0   4   6     6119.77     6525.86    109.38 o 
   1   4   6      751.40      794.79     43.35 o 
   2   4   6     6280.27     6847.62    114.04 o 
   3   4   6       36.10       13.09     30.55 o 
   4   4   6     1534.99     1592.48     64.87 o 
   5   4   6       91.35       93.09     30.84 o 
   6   4   6      170.14      134.11     37.53 o 
   7   4   6      130.54      134.40     33.75 o 
   8   4   6      544.25      570.49     48.00 o 
   9   4   6       21.03       34.33     34.62 o 
  10   4   6      876.87      852.97     62.84 o 
  11   4   6        0.57        2.62     35.78 o 
  12   4   6      837.95      921.92     67.49 o 
  13   4   6       11.48        9.02     36.66 o 
  14   4   6      471.52      627.80     62.55 o 
   0   5   6      156.51      179.79     36.66 o 
   1   5   6     4009.96     4032.12     98.04 o 
   2   5   6      881.58      818.35     53.53 o 
   3   5   6     1871.02     2024.79     71.57 o 
   4   5   6       99.63       86.98     36.66 o 
   5   5   6      306.04      366.56     42.76 o 
   6   5   6      102.47      118.40     35.78 o 
   7   5   6      486.42      453.25     50.91 o 
   8   5   6      158.66      201.02     36.07 o 
   9   5   6     1024.77     1093.56     66.62 o 
  10   5   6      160.10      223.72     44.80 o 
  11   5   6      576.36      651.36     59.06 o 
  12   5   6        3.29       39.86     36.07 o 
  13   5   6      263.95      286.84     56.44 o 
   0   6   6     5849.28     5653.40    125.68 o 
   1   6   6       99.32       58.47     36.36 o 
   2   6   6     4278.48     4112.70    110.26 o 
   3   6   6      126.20      165.82     36.36 o 
   4   6   6      322.11      301.10     42.18 o 
   5   6   6       20.56       23.86     33.75 o 
   6   6   6       76.69       71.57     35.78 o 
   7   6   6      115.96      123.64     38.98 o 
   8   6   6      972.08      886.43     70.69 o 
   9   6   6       77.09      107.93     40.73 o 
  10   6   6      843.77      965.56     73.02 o 
  11   6   6       34.79       85.53     43.64 o 
   0   7   6      201.99      245.53     43.35 o 
   1   7   6     2068.03     1962.82     83.20 o 
   2   7   6       66.52        5.24     41.02 o 
   3   7   6      983.05      912.03     65.46 o 
   4   7   6        4.73       23.86     40.44 o 
   5   7   6      305.47      251.93     43.06 o 
   6   7   6      196.90      158.55     43.35 o 
   7   7   6       15.41        5.82     41.60 o 
   8   7   6       52.25       24.44     43.35 o 
   9   7   6      322.17      377.32     50.62 o 
   0   8   6     1989.62     1655.61     85.53 o 
   1   8   6      495.54      372.37     51.78 o 
   2   8   6     1244.99     1140.98     73.60 o 
   3   8   6       95.38       72.44     46.26 o 
   4   8   6      252.32      218.48     50.04 o 
   5   8   6       23.16      -41.02     44.22 o 
   6   8   6       26.75      -29.09     40.73 o 
   7   8   6      141.19      160.59     48.58 o 
   2   0   7     6120.96     4743.41     79.42 o 
   4   0   7     6723.13     5586.78     91.06 o 
   6   0   7     5811.06     4343.69     88.15 o 
   8   0   7     2233.08     1821.43     68.37 o 
  10   0   7      928.43      784.02     57.31 o 
  12   0   7       82.25       44.80     34.04 o 
  14   0   7      138.71      119.86     49.46 o 
   1   1   7      736.94      851.52     40.44 o 
   2   1   7     1059.55     1120.61     46.84 o 
   3   1   7     4937.44     5165.82     86.69 o 
   4   1   7     1175.07     1168.62     45.67 o 
   5   1   7     6145.54     5868.68     98.62 o 
   6   1   7      303.29      331.06     36.95 o 
   7   1   7     4952.63     4244.78     92.22 o 
   8   1   7       22.01       -5.53     28.80 o 
   9   1   7     1496.73     1282.36     62.26 o 
  10   1   7      188.15      192.88     38.98 o 
  11   1   7       42.29       30.26     33.16 o 
  12   1   7      185.69      176.01     38.40 o 
  13   1   7      129.67      106.18     39.27 o 
  14   1   7       67.91       73.60     42.18 o 
  15   1   7      170.12      222.84     43.93 o 
   1   2   7       86.83      127.13     26.76 o 
   2   2   7     2879.52     3756.04     75.64 o 
   3   2   7      216.80      298.19     31.13 o 
   4   2   7     6104.23     6970.09    108.51 o 
   5   2   7      140.07      142.84     30.26 o 
   6   2   7     8366.94     8967.24    131.20 o 
   7   2   7       94.33      158.26     30.84 o 
   8   2   7     2235.43     2151.04     75.06 o 
   9   2   7       55.50       24.73     36.66 o 
  10   2   7      451.19      436.96     47.42 o 
  11   2   7      351.02      382.85     45.09 o 
  12   2   7       28.12        5.24     36.36 o 
  13   2   7       23.58       50.62     40.73 o 
  14   2   7      134.78      239.43     41.31 o 
  15   2   7        4.28        9.89     42.76 o 
   1   3   7     1247.73     1456.92     57.60 o 
   2   3   7       29.12        7.56     25.60 o 
   3   3   7     5169.68     5379.06    100.08 o 
   4   3   7      302.61      297.61     35.20 o 
   5   3   7     7710.18     8683.89    128.29 o 
   6   3   7      188.07      170.48     35.78 o 
   7   3   7     3891.24     4083.90     99.78 o 
   8   3   7      106.10       92.80     35.78 o 
   9   3   7      512.13      576.60     50.04 o 
  10   3   7        4.06       80.58     33.75 o 
  11   3   7       66.65       27.93     40.73 o 
  12   3   7        4.05      -38.69     38.69 o 
  13   3   7      258.00      294.41     49.17 o 
  14   3   7        3.20        9.60     39.27 o 
   1   4   7      381.64      433.18     41.31 o 
   2   4   7     2793.91     3114.27     84.95 o 
   3   4   7      669.20      747.37     48.29 o 
   4   4   7     4426.53     4992.73    105.31 o 
   5   4   7      329.86      429.10     43.93 o 
   6   4   7     4331.68     4651.48    107.35 o 
   7   4   7       21.04       72.73     33.46 o 
   8   4   7     1996.52     1949.44     80.88 o 
   9   4   7       33.32       79.42     35.20 o 
  10   4   7      393.52      385.17     49.46 o 
  11   4   7       27.62        8.15     37.24 o 
  12   4   7       85.26       96.88     44.51 o 
  13   4   7       52.68       68.95     38.98 o 
   1   5   7      690.39      688.31     53.82 o 
   2   5   7       42.36       84.08     33.16 o 
   3   5   7     1416.09     1575.32     68.37 o 
   4   5   7       52.16       38.11     33.75 o 
   5   5   7     2278.06     2218.25     83.49 o 
   6   5   7      250.39      198.70     40.44 o 
   7   5   7     1148.01     1234.65     67.49 o 
   8   5   7       29.29      -30.26     40.15 o 
   9   5   7      519.71      580.09     52.66 o 
  10   5   7       58.08       42.18     36.95 o 
  11   5   7       43.22       62.84     43.64 o 
  12   5   7       23.27      -42.18     42.18 o 
   1   6   7       43.49       61.97     31.71 o 
   2   6   7      680.21      696.75     52.07 o 
   3   6   7      169.11      120.73     41.89 o 
   4   6   7     2682.65     2623.20     93.09 o 
   5   6   7      362.39      410.19     44.80 o 
   6   6   7     2442.89     2519.93     92.51 o 
   7   6   7      147.35      134.99     44.51 o 
   8   6   7     1159.43     1194.80     74.77 o 
   9   6   7       37.08       23.56     41.89 o 
  10   6   7      183.38      193.46     47.42 o 
  11   6   7        3.06      -43.93     43.93 o 
   1   7   7      179.39      237.10     40.73 o 
   2   7   7      232.71      258.04     45.96 o 
   3   7   7     1177.39     1250.07     69.53 o 
   4   7   7      457.51      440.45     51.78 o 
   5   7   7     1777.56     1794.09     86.69 o 
   6   7   7      306.23      327.57     47.71 o 
   7   7   7      862.64      862.57     72.15 o 
   8   7   7       55.21       44.51     41.60 o 
   9   7   7      227.25      225.75     54.69 o 
   1   8   7        2.33      -41.02     41.02 o 
   2   8   7      267.17      229.53     47.13 o 
   3   8   7       87.31       66.04     42.47 o 
   4   8   7      623.12      585.33     65.75 o 
   5   8   7       37.22        0.00     47.42 o 
   0   0   8     8962.55    11774.31    130.91 o 
   2   0   8     3052.51     2631.06     65.46 o 
   4   0   8     2456.04     1845.58     59.35 o 
   6   0   8      207.83      167.57     35.49 o 
   8   0   8      877.13      704.89     50.33 o 
  10   0   8     1025.40      816.02     54.40 o 
  12   0   8      909.84      942.28     63.13 o 
  14   0   8      425.42      431.43     56.44 o 
   0   1   8     1824.46     2229.30     61.97 o 
   1   1   8    10994.77    12839.65    139.06 o 
   2   1   8      142.83      172.51     28.80 o 
   3   1   8     3635.29     3738.29     80.58 o 
   4   1   8       87.74       99.78     28.80 o 
   5   1   8      194.21      155.64     32.87 o 
   6   1   8       93.85       87.86     30.55 o 
   7   1   8      481.94      488.16     39.56 o 
   8   1   8      359.69      338.05     40.44 o 
   9   1   8     1848.29     1611.39     71.27 o 
  10   1   8      113.43      157.97     34.33 o 
  11   1   8     1050.13      986.79     64.00 o 
  12   1   8       13.06       37.24     35.78 o 
  13   1   8      546.05      521.62     59.35 o 
  14   1   8       27.75       12.51     41.31 o 
  15   1   8       95.84      132.95     45.67 o 
   0   2   8    11364.89    13349.33    145.46 o 
   1   2   8      842.81      884.68     45.09 o 
   2   2   8     9680.32    12101.30    141.10 o 
   3   2   8      162.61      185.90     32.00 o 
   4   2   8     1887.75     2043.70     68.37 o 
   5   2   8      367.28      406.41     40.73 o 
   6   2   8       61.25       96.29     33.46 o 
   7   2   8      323.98      282.19     40.73 o 
   8   2   8     1503.75     1627.39     68.66 o 
   9   2   8      198.84      150.40     42.18 o 
  10   2   8     2171.01     2303.49     85.24 o 
  11   2   8       48.88       45.96     34.33 o 
  12   2   8      815.95      861.12     64.87 o 
  13   2   8       40.61       -8.73     42.47 o 
  14   2   8      252.27      269.39     54.40 o 
   0   3   8       64.52       86.69     33.46 o 
   1   3   8     2684.22     3094.20     80.88 o 
   2   3   8      159.89      145.75     32.00 o 
   3   3   8     1744.59     2028.86     69.82 o 
   4   3   8       89.96       89.31     33.16 o 
   5   3   8      259.28      339.79     37.53 o 
   6   3   8       41.49       68.95     28.80 o 
   7   3   8       43.23       33.16     30.84 o 
   8   3   8        1.48      -33.16     34.04 o 
   9   3   8      337.32      327.28     44.80 o 
  10   3   8       16.64       45.38     34.91 o 
  11   3   8      418.93      567.87     52.37 o 
  12   3   8       25.26       11.64     37.24 o 
  13   3   8      324.07      330.19     55.86 o 
  14   3   8       19.62      -13.09     41.60 o 
   0   4   8     8144.14     8936.40    135.28 o 
   1   4   8      327.09      385.47     42.47 o 
   2   4   8     7613.01     8208.82    132.08 o 
   3   4   8       66.29       56.15     38.98 o 
   4   4   8      725.47      726.42     53.24 o 
   5   4   8      322.11      348.52     43.93 o 
   6   4   8      241.81      238.84     45.96 o 
   7   4   8       29.52      -11.35     36.36 o 
   8   4   8     1374.25     1397.57     71.86 o 
   9   4   8      131.67      163.50     44.51 o 
  10   4   8     1752.87     1894.75     84.95 o 
  11   4   8        7.43      -28.80     39.56 o 
  12   4   8      663.24      700.53     64.87 o 
  13   4   8       18.48       82.04     43.93 o 
   0   5   8     1092.91     1033.92     60.51 o 
   1   5   8     2962.81     3251.29     93.09 o 
   2   5   8      239.67      277.83     42.76 o 
   3   5   8     1644.31     1533.72     72.73 o 
   4   5   8        0.55       -2.33     34.91 o 
   5   5   8      115.21       53.82     42.47 o 
   6   5   8      103.72       97.17     39.27 o 
   7   5   8      138.52      167.57     37.82 o 
   8   5   8      176.51      173.10     40.73 o 
   9   5   8      561.81      630.71     55.27 o 
  10   5   8       57.15      106.48     43.64 o 
  11   5   8      590.15      638.56     59.93 o 
  12   5   8       31.35       13.38     44.22 o 
   0   6   8     2315.69     2338.69     86.40 o 
   1   6   8      256.54      239.43     46.55 o 
   2   6   8     1662.05     1475.53     75.35 o 
   3   6   8       63.80       32.58     36.07 o 
   4   6   8      562.04      662.71     51.78 o 
   5   6   8       21.58       58.18     34.62 o 
   6   6   8       49.50       52.07     40.44 o 
   7   6   8        2.81      -36.07     36.07 o 
   8   6   8      155.74      260.95     48.00 o 
   9   6   8       14.14        6.11     39.86 o 
  10   6   8      282.51      358.41     55.57 o 
   0   7   8      154.87      142.55     44.22 o 
   1   7   8     1951.14     1834.24     86.98 o 
   2   7   8      203.45      183.86     43.64 o 
   3   7   8      854.69      766.57     66.91 o 
   4   7   8       48.36       64.29     42.18 o 
   5   7   8       42.48      129.17     39.86 o 
   6   7   8        5.42        6.11     40.44 o 
   7   7   8      262.87      303.72     46.26 o 
   8   7   8      115.55      195.79     41.31 o 
   0   8   8     1188.90     1096.76     77.67 o 
   1   8   8      143.07      102.98     50.04 o 
   2   8   8      658.94      676.97     62.55 o 
   3   8   8       71.53       95.13     41.60 o 
   4   8   8      197.93      193.46     45.38 o 
   2   0   9     2370.74     2114.39     64.58 o 
   4   0   9     9215.01     7091.99    118.11 o 
   6   0   9     5639.50     4476.06    101.24 o 
   8   0   9     1706.14     1346.66     64.29 o 
  10   0   9      152.59      177.17     33.16 o 
  12   0   9      178.76      248.44     43.64 o 
  14   0   9      236.25      218.77     51.20 o 
   1   1   9      786.05      850.64     47.71 o 
   2   1   9        3.35        6.40     28.80 o 
   3   1   9     2134.75     2441.38     73.60 o 
   4   1   9      226.09      221.68     36.36 o 
   5   1   9     4243.37     4112.12     96.58 o 
   6   1   9      107.05       53.24     34.04 o 
   7   1   9     3013.42     2537.38     82.62 o 
   8   1   9       48.07       38.69     36.07 o 
   9   1   9      792.78      738.35     55.86 o 
  10   1   9      113.70      142.26     32.29 o 
  11   1   9      174.67      139.35     41.02 o 
  12   1   9       59.09      104.44     41.02 o 
  13   1   9       40.40       75.64     41.31 o 
  14   1   9        0.22      -46.55     46.55 o 
   1   2   9      449.70      517.83     39.86 o 
   2   2   9     2262.84     2546.69     75.64 o 
   3   2   9     1306.57     1401.64     62.84 o 
   4   2   9     3882.07     4133.36     97.75 o 
   5   2   9      564.47      610.93     47.13 o 
   6   2   9     3277.80     3321.99     92.80 o 
   7   2   9      244.49      239.72     39.56 o 
   8   2   9     1591.57     1560.77     73.02 o 
   9   2   9      127.73      128.29     39.56 o 
  10   2   9      364.01      297.03     47.42 o 
  11   2   9       41.71       75.93     41.89 o 
  12   2   9       48.36        2.91     41.02 o 
  13   2   9      104.02       86.98     42.18 o 
  14   2   9      137.64      219.64     38.98 o 
   1   3   9      489.43      580.38     46.55 o 
   2   3   9       93.67      114.91     34.04 o 
   3   3   9     2283.21     2563.57     81.46 o 
   4   3   9       82.55       33.16     34.91 o 
   5   3   9     3151.45     3430.79     96.29 o 
   6   3   9       23.16       29.96     31.13 o 
   7   3   9     1460.81     1634.08     72.73 o 
   8   3   9      158.00      156.80     37.24 o 
   9   3   9      522.04      566.71     51.49 o 
  10   3   9        0.43        2.62     34.91 o 
  11   3   9       22.95       -5.82     41.60 o 
  12   3   9        6.46       18.33     40.73 o 
  13   3   9       83.43      181.53     39.27 o 
   1   4   9      156.43       65.17     38.98 o 
   2   4   9     1058.77     1176.47     61.97 o 
   3   4   9      224.11      229.24     40.73 o 
   4   4   9     2161.68     2327.34     83.78 o 
   5   4   9      105.98      204.22     40.73 o 
   6   4   9     3329.38     3289.99    102.98 o 
   7   4   9       16.64       24.44     38.69 o 
   8   4   9     1086.56     1088.03     71.57 o 
   9   4   9       63.48       46.26     43.64 o 
  10   4   9      280.21      258.33     52.07 o 
  11   4   9       90.08       21.24     44.22 o 
  12   4   9        2.67      116.37     33.46 o 
   1   5   9      325.11      371.79     45.67 o 
   2   5   9      287.85      287.72     44.51 o 
   3   5   9     1624.78     1599.46     75.93 o 
   4   5   9      582.09      603.07     53.82 o 
   5   5   9     2671.87     2782.63     96.29 o 
   6   5   9      269.27      269.39     44.22 o 
   7   5   9     1410.85     1319.31     75.64 o 
   8   5   9      141.74      175.13     42.18 o 
   9   5   9      309.58      320.01     51.78 o 
  10   5   9        0.47        3.20     38.98 o 
  11   5   9        1.60       75.64     38.40 o 
   1   6   9        5.73      -15.71     34.91 o 
   2   6   9     1055.56      996.68     68.66 o 
   3   6   9      172.98      120.15     44.51 o 
   4   6   9     2020.28     2000.93     87.86 o 
   5   6   9      186.09       86.98     47.71 o 
   6   6   9     1599.09     1557.28     85.24 o 
   7   6   9       62.40      -11.93     44.80 o 
   8   6   9      607.50      568.45     64.58 o 
   9   6   9       53.51      101.24     44.51 o 
   1   7   9       44.19       41.60     40.73 o 
   2   7   9       14.89        9.02     39.86 o 
   3   7   9      284.39      327.28     48.58 o 
   4   7   9       15.76      -43.64     43.64 o 
   5   7   9      365.41      319.14     57.31 o 
   6   7   9       33.54      -13.09     47.42 o 
   0   0  10     6467.88     7564.73    123.64 o 
   2   0  10     6283.08     5143.13    105.60 o 
   4   0  10      768.12      714.20     46.84 o 
   6   0  10      171.92      181.53     34.62 o 
   8   0  10     1215.12      983.59     59.64 o 
  10   0  10     1310.38     1204.40     72.15 o 
  12   0  10      536.12      507.94     59.35 o 
   0   1  10      546.68      580.38     47.13 o 
   1   1  10     5911.77     7001.80    119.57 o 
   2   1  10      485.16      464.30     46.55 o 
   3   1  10     2794.91     2812.59     81.17 o 
   4   1  10       75.24      141.68     35.49 o 
   5   1  10      200.67      129.75     40.15 o 
   6   1  10      237.03      228.08     39.27 o 
   7   1  10      610.32      537.91     50.91 o 
   8   1  10      158.56      153.90     38.40 o 
   9   1  10      915.33      908.83     64.00 o 
  10   1  10       78.02      102.69     36.66 o 
  11   1  10     1012.60      988.83     65.46 o 
  12   1  10        6.18      -39.86     39.86 o 
  13   1  10      303.29      342.70     55.27 o 
   0   2  10     2760.86     3341.48     90.18 o 
   1   2  10      765.48      796.53     51.78 o 
   2   2  10     2444.01     2773.32     83.49 o 
   3   2  10      298.79      339.79     39.27 o 
   4   2  10      673.91      591.14     53.82 o 
   5   2  10      331.39      308.37     43.93 o 
   6   2  10        0.42       17.46     30.26 o 
   7   2  10      166.17      171.64     40.15 o 
   8   2  10      234.47      200.73     41.89 o 
   9   2  10      186.55      163.79     42.47 o 
  10   2  10      436.64      494.85     52.07 o 
  11   2  10       29.35       43.35     39.86 o 
  12   2  10      321.92      320.30     49.75 o 
  13   2  10        6.55      -41.60     41.60 o 
   0   3  10      797.53      803.81     57.89 o 
   1   3  10     3760.69     4279.40    103.86 o 
   2   3  10       60.79       34.91     37.53 o 
   3   3  10     1523.23     1767.32     72.15 o 
   4   3  10       12.30       34.33     36.36 o 
   5   3  10      170.54      196.08     39.86 o 
   6   3  10       68.03       67.20     34.62 o 
   7   3  10      201.97      206.84     45.38 o 
   8   3  10       12.94       53.82     35.20 o 
   9   3  10      810.12      796.53     62.84 o 
  10   3  10       41.64       59.93     34.62 o 
  11   3  10      541.82      575.43     56.44 o 
  12   3  10       27.12       12.80     37.53 o 
   0   4  10     3209.64     3196.02     96.88 o 
   1   4  10      782.42      775.59     54.98 o 
   2   4  10     1945.88     2274.98     83.78 o 
   3   4  10      177.53      190.26     38.11 o 
   4   4  10      649.79      669.98     54.98 o 
   5   4  10        6.03      -21.82     35.49 o 
   6   4  10       25.37       22.69     36.66 o 
   7   4  10      264.58      252.23     43.06 o 
   8   4  10      355.81      412.81     50.91 o 
   9   4  10      170.60       52.07     50.62 o 
  10   4  10      439.69      539.65     59.06 o 
  11   4  10      123.55      141.68     46.26 o 
   0   5  10        4.03       93.97     36.36 o 
   1   5  10     2843.33     2903.94    100.08 o 
   2   5  10       22.35      -12.51     41.31 o 
   3   5  10     1174.71     1252.11     72.44 o 
   4   5  10      111.44       73.02     42.76 o 
   5   5  10       45.18      -24.15     40.73 o 
   6   5  10       61.51      102.40     43.06 o 
   7   5  10      154.10      215.86     40.73 o 
   8   5  10       20.83       23.86     43.64 o 
   9   5  10      569.31      496.01     62.26 o 
  10   5  10       16.34       82.33     46.55 o 
   0   6  10     2085.90     2148.43     90.77 o 
   1   6  10      258.89      264.44     45.09 o 
   2   6  10     1234.43     1337.35     74.47 o 
   3   6  10      112.54      168.15     43.06 o 
   4   6  10      319.71      334.56     53.53 o 
   5   6  10        4.10       38.69     44.51 o 
   6   6  10       37.24       73.89     41.31 o 
   7   6  10       93.24       82.62     43.64 o 
   8   6  10      408.27      349.68     56.44 o 
   0   7  10      181.06      166.11     43.93 o 
   1   7  10     1045.34      970.50     69.53 o 
   2   7  10      139.46      164.66     45.09 o 
   3   7  10      473.04      490.49     58.47 o 
   4   7  10        5.16       29.38     42.76 o 
   5   7  10       31.89        0.00     44.80 o 
   2   0  11      528.98      439.87     46.84 o 
   4   0  11      969.58      756.68     52.95 o 
   6   0  11     1148.66      914.35     58.18 o 
   8   0  11     1149.98      937.34     61.67 o 
  10   0  11      289.41      176.88     48.29 o 
  12   0  11       37.11       38.11     43.06 o 
   1   1  11      816.15      785.48     58.18 o 
   2   1  11      220.08      258.63     41.31 o 
   3   1  11     3495.31     3598.07     98.91 o 
   4   1  11      177.71      250.77     41.89 o 
   5   1  11     3788.40     3511.96    100.08 o 
   6   1  11      290.37      158.55     44.51 o 
   7   1  11     2109.68     1832.49     82.04 o 
   8   1  11       45.22       35.49     32.00 o 
   9   1  11      379.39      329.32     49.75 o 
  10   1  11      103.10      136.15     40.44 o 
  11   1  11       13.93       11.93     38.11 o 
  12   1  11       41.48       51.20     41.02 o 
   1   2  11      179.53      210.33     38.69 o 
   2   2  11      375.61      472.16     47.42 o 
   3   2  11      476.21      462.56     49.17 o 
   4   2  11     1624.14     1867.11     74.18 o 
   5   2  11      166.19      180.95     40.44 o 
   6   2  11     1697.63     1794.38     77.97 o 
   7   2  11       24.49       32.29     36.36 o 
   8   2  11      699.61      617.91     57.60 o 
   9   2  11       19.29       52.37     35.20 o 
  10   2  11       73.81      157.39     41.60 o 
  11   2  11       68.65       18.62     41.31 o 
  12   2  11        6.48       -3.20     41.60 o 
   1   3  11      140.76      115.79     39.27 o 
   2   3  11       81.86       67.49     37.53 o 
   3   3  11      936.46     1067.38     61.97 o 
   4   3  11       98.43       61.38     42.47 o 
   5   3  11     1670.66     1799.32     80.00 o 
   6   3  11      104.26      164.08     38.98 o 
   7   3  11     1073.27      997.85     66.04 o 
   8   3  11       69.90       35.78     41.60 o 
   9   3  11      483.87      463.72     60.80 o 
  10   3  11       16.40       48.87     36.36 o 
  11   3  11       40.80       38.69     43.35 o 
   1   4  11       10.86        0.00     34.62 o 
   2   4  11     1088.55     1247.75     69.24 o 
   3   4  11      492.51      421.54     53.53 o 
   4   4  11     2028.89     2077.73     91.93 o 
   5   4  11      203.82      136.73     45.96 o 
   6   4  11     1452.33     1506.37     78.26 o 
   7   4  11      138.55      132.95     38.40 o 
   8   4  11      482.80      466.05     58.47 o 
   9   4  11       13.21      -21.53     40.73 o 
  10   4  11       83.40       64.87     48.00 o 
   1   5  11      141.59      120.44     45.67 o 
   2   5  11      227.80      259.50     47.42 o 
   3   5  11      964.91     1010.07     62.84 o 
   4   5  11      231.92      235.35     47.71 o 
   5   5  11     1401.50     1490.08     79.71 o 
   6   5  11      130.56      160.30     44.80 o 
   7   5  11      919.55     1014.43     75.93 o 
   8   5  11       26.96       83.20     39.27 o 
   9   5  11      330.40      323.21     56.73 o 
   1   6  11        2.80        9.02     41.02 o 
   2   6  11      121.83       36.07     48.29 o 
   3   6  11       15.35      -37.82     37.82 o 
   4   6  11      375.66      397.39     54.40 o 
   5   6  11       60.40       73.02     47.13 o 
   6   6  11      377.06      395.36     53.24 o 
   1   7  11       94.12       80.00     46.26 o 
   0   0  12     4685.60     5482.05    123.35 o 
   2   0  12     2060.04     1714.96     75.06 o 
   4   0  12      546.87      450.34     49.17 o 
   6   0  12      100.73      114.62     35.49 o 
   8   0  12      605.12      490.49     50.91 o 
  10   0  12      469.69      359.57     55.86 o 
   0   1  12      123.59      108.51     37.24 o 
   1   1  12     1811.97     1981.73     80.00 o 
   2   1  12      217.33      170.77     42.18 o 
   3   1  12     1048.95     1028.39     64.58 o 
   4   1  12        3.10      -32.87     34.33 o 
   5   1  12      352.39      269.39     49.46 o 
   6   1  12      139.66      113.46     41.60 o 
   7   1  12       40.10       63.13     38.69 o 
   8   1  12      148.56      123.93     43.06 o 
   9   1  12      440.22      390.70     51.78 o 
  10   1  12       23.95       42.76     38.98 o 
  11   1  12      424.46      328.45     57.31 o 
   0   2  12     3119.67     3476.17    101.82 o 
   1   2  12      247.90      207.72     45.09 o 
   2   2  12     1399.01     1591.32     75.35 o 
   3   2  12        6.75       61.67     33.75 o 
   4   2  12      290.69      362.77     52.95 o 
   5   2  12        7.13       57.89     29.96 o 
   6   2  12       12.48       83.20     36.36 o 
   7   2  12       95.93      100.37     38.11 o 
   8   2  12      287.49      308.95     46.26 o 
   9   2  12       30.74       -9.02     42.18 o 
  10   2  12      348.11      331.94     50.62 o 
  11   2  12       18.98       13.09     42.47 o 
   0   3  12      498.34      490.49     49.46 o 
   1   3  12     3148.13     3309.19    104.15 o 
   2   3  12       40.43       59.35     35.49 o 
   3   3  12     1319.49     1326.58     73.89 o 
   4   3  12      148.65      131.49     41.02 o 
   5   3  12       24.08       13.38     42.47 o 
   6   3  12       43.31       79.42     40.15 o 
   7   3  12      280.10      233.61     46.55 o 
   8   3  12       44.71      121.89     40.44 o 
   9   3  12      625.18      653.69     61.97 o 
  10   3  12       30.78       13.09     45.09 o 
   0   4  12      930.44     1057.49     70.11 o 
   1   4  12        6.06      -39.56     39.56 o 
   2   4  12      873.67      961.48     68.37 o 
   3   4  12       31.71       13.67     44.51 o 
   4   4  12      354.26      357.25     52.66 o 
   5   4  12       41.52       57.02     40.73 o 
   6   4  12        9.05       67.49     39.86 o 
   7   4  12       18.37       42.47     38.98 o 
   8   4  12      105.19        9.60     48.58 o 
   9   4  12        4.38       82.62     40.44 o 
   0   5  12      587.12      611.80     59.64 o 
   1   5  12     1387.12     1290.80     83.49 o 
   2   5  12      212.08      227.79     44.80 o 
   3   5  12      562.68      639.44     61.09 o 
   4   5  12        5.62       -9.02     36.66 o 
   5   5  12       25.74       92.80     43.64 o 
   6   5  12       78.90       60.51     46.84 o 
   7   5  12      102.51      170.77     50.62 o 
   0   6  12      823.47      764.82     66.33 o 
   1   6  12      133.20      143.71     48.00 o 
   2   6  12      648.76      676.09     65.17 o 
   3   6  12       41.50       78.26     38.40 o 
   4   6  12      148.91      172.51     51.78 o 
   2   0  13      286.94      285.39     40.44 o 
   4   0  13     1335.38     1024.90     69.53 o 
   6   0  13     1533.18     1178.80     73.02 o 
   8   0  13      682.62      594.93     57.31 o 
  10   0  13       87.40       81.46     42.18 o 
   1   1  13       23.13      -39.27     39.27 o 
   2   1  13       49.36       -4.95     37.53 o 
   3   1  13      935.86      977.19     64.29 o 
   4   1  13      213.68      238.26     43.64 o 
   5   1  13      833.67      882.06     63.42 o 
   6   1  13       73.36       60.80     41.31 o 
   7   1  13      435.87      375.28     52.37 o 
   8   1  13        2.12        9.02     38.40 o 
   9   1  13      263.38      262.70     47.71 o 
  10   1  13       71.21      131.20     33.75 o 
   1   2  13       57.23       50.91     39.56 o 
   2   2  13      562.25      586.78     55.57 o 
   3   2  13        2.03      -43.93     43.93 o 
   4   2  13     1278.16     1262.00     74.18 o 
   5   2  13       54.30      104.44     42.18 o 
   6   2  13     1041.25     1127.31     75.64 o 
   7   2  13       14.26       94.26     38.40 o 
   8   2  13      462.03      374.41     60.22 o 
   9   2  13        7.44       32.00     42.76 o 
   1   3  13      229.15      166.70     46.26 o 
   2   3  13      107.37       97.75     46.55 o 
   3   3  13      920.85     1090.65     68.95 o 
   4   3  13      221.26      239.13     51.20 o 
   5   3  13     1206.92     1264.33     75.64 o 
   6   3  13       44.68       41.60     42.18 o 
   7   3  13      832.36      872.75     67.78 o 
   8   3  13       53.38       44.80     41.89 o 
   9   3  13      216.26      224.01     54.40 o 
   1   4  13       39.07       28.80     41.60 o 
   2   4  13      298.67      316.81     49.46 o 
   3   4  13      174.35      212.08     49.46 o 
   4   4  13      743.60      660.96     63.71 o 
   5   4  13      111.08      178.62     50.33 o 
   6   4  13      582.36      706.64     67.20 o 
   7   4  13       91.57       91.64     51.78 o 
   1   5  13       30.21       25.02     42.18 o 
   2   5  13       48.58       69.24     45.38 o 
   3   5  13      206.62      150.11     52.37 o 
   4   5  13       90.18       87.86     45.38 o 
   5   5  13      425.44      541.69     62.55 o 
   0   0  14     1276.80     1572.99     75.93 o 
   2   0  14      567.25      519.00     56.15 o 
   4   0  14      213.24      129.46     44.51 o 
   6   0  14       42.14      -42.18     42.18 o 
   8   0  14       30.74       28.80     44.22 o 
   0   1  14       97.95      111.13     45.38 o 
   1   1  14     1218.24     1425.79     78.26 o 
   2   1  14       62.70      126.26     39.56 o 
   3   1  14      494.44      487.87     55.86 o 
   4   1  14       39.63       -8.44     41.02 o 
   5   1  14       26.84       -2.91     41.02 o 
   6   1  14       36.58      -15.13     39.86 o 
   7   1  14      138.13      130.91     45.67 o 
   8   1  14       57.94      -45.09     45.09 o 
   0   2  14     1550.97     1512.19     85.24 o 
   1   2  14       97.89       30.84     48.58 o 
   2   2  14     1086.32     1188.11     74.18 o 
   3   2  14       33.42      -17.16     44.51 o 
   4   2  14      304.04      365.97     54.40 o 
   5   2  14        9.01       38.98     41.60 o 
   6   2  14       18.00        9.31     43.06 o 
   7   2  14       39.08      -16.00     45.67 o 
   8   2  14      242.58      258.92     49.46 o 
   0   3  14       18.35       58.77     41.60 o 
   1   3  14      504.93      467.80     60.80 o 
   2   3  14       11.11       56.44     37.82 o 
   3   3  14      327.97      420.96     53.24 o 
   4   3  14       38.98       27.64     43.35 o 
   5   3  14       75.07       62.84     47.13 o 
   6   3  14        2.78       22.69     46.84 o 
   7   3  14        5.18        9.89     43.64 o 
   0   4  14     1139.03     1246.58     73.31 o 
   1   4  14      287.33      275.79     56.15 o 
   2   4  14      639.54      679.00     65.17 o 
   3   4  14       49.34      134.40     46.26 o 
   4   4  14      106.73      104.15     46.84 o 
   5   4  14        5.85      -16.58     43.35 o 
   2   0  15      423.40      358.70     54.69 o 
   4   0  15      880.76      719.73     65.17 o 
   6   0  15      573.42      425.90     63.13 o 
   1   1  15       49.22       18.04     43.93 o 
   2   1  15        3.81      -40.73     40.73 o 
   3   1  15      293.69      388.37     57.60 o 
   4   1  15        7.38      -43.64     43.64 o 
   5   1  15      383.21      318.85     54.40 o 
   6   1  15       24.00      108.22     38.11 o 
   1   2  15        1.82       58.47     42.76 o 
   2   2  15      127.57       80.58     52.37 o 
   3   2  15       66.64       91.06     44.80 o 
   4   2  15      423.95      489.32     61.97 o 
   5   2  15       47.17       52.37     40.44 o 
   1   3  15       69.03      105.89     42.76 o 
   2   3  15        5.04      -35.49     42.76 o 
   3   3  15      500.87      478.27     66.91 o 
   4   3  15       50.77       40.15     50.33 o 
   0   0  16      742.90      739.80     72.73 o 
   2   0  16      595.80      475.36     59.64 o 
   0   1  16       11.46        3.20     43.35 o 
   1   1  16      354.83      331.36     54.98 o 
   2   1  16       19.94       26.47     41.60 o 
   3   1  16      129.22      197.24     43.35 o 
                                                 
